# Supplementary material for: N,N-Diethyl-2-(4-methyl­benzene­sulfonamido)­benzamide
Source: Acta Crystallogr Sect E Struct Rep Online. 2012 Oct 20;68(Pt 11):o3144–5. doi: 10.1107/S160053681204264X (PMC3515245; doi:10.1107/S160053681204264X)
Supplement: Supplementary file 1 [file e-68-o3144-sup1.cif]

##############################################################################
#                                                                            #
# This CIF contains the data in a paper accepted for publication in          #
# Acta Crystallographica Section E. It conforms to the requirements of       #
# Notes for Authors for Acta Crystallographica Section E, and has been       #
# peer reviewed under the auspices of the IUCr Commission on Journals.       #
#                                                                            #
# Full details of the Crystallographic Information File format               #
# are given in the paper "The Crystallographic Information File (CIF):       #
# a New Standard Archive File for Crystallography" by S. R. Hall, F. H.      #
# Allen and I. D. Brown [Acta Cryst. (1991), A47, 655-685].                  #
#                                                                            #
# The current version of the core CIF dictionary is obtainable from          #
# ftp://ftp.iucr.org/pub/cif_core.dic.                                       #
#                                                                            #
# Software is freely available for graphical display of the structure(s)     #
# in this CIF. For information consult the CIF software page                 #
# http://www.iucr.org/resources/cif/software.                                #
#                                                                            #
# This file may be used for bona fide research purposes within the           #
# scientific community so long as proper attribution is given to the journal # 
# article from which it was obtained.                                        #
#                                                                            #
##############################################################################
data_I
_audit_creation_method     SHELXL-97
_chemical_name_systematic
;
<i>N</i>,<i>N</i>-Diethyl-2-(4-methylbenzenesulfonamido)benzamide
;
_chemical_name_common     ?
_chemical_formula_moiety     'C18 H22 N2 O3 S'
_chemical_formula_sum     'C18 H22 N2 O3 S'
_chemical_formula_weight     346.43
_chemical_melting_point     ?
_symmetry_cell_setting     triclinic
_symmetry_space_group_name_H-M     'P -1'
_space_group_name_Hall     '-P 1'
loop_
    _symmetry_equiv_pos_as_xyz
    'x, y, z'
    '-x, -y, -z'
_cell_length_a     9.4674(6)
_cell_length_b     12.2882(9)
_cell_length_c     16.0569(12)
_cell_angle_alpha     108.426(7)
_cell_angle_beta     97.357(6)
_cell_angle_gamma     100.245(6)
_cell_volume     1709.7(2)
_cell_formula_units_Z     4
_cell_measurement_reflns_used     ?
_cell_measurement_theta_min     4.0854
_cell_measurement_theta_max     28.6303
_cell_measurement_temperature     150
_exptl_crystal_description     'parallelepiped'
_exptl_crystal_colour     'colourless'
_exptl_crystal_size_max     0.54
_exptl_crystal_size_mid     0.43
_exptl_crystal_size_min     0.38
_exptl_crystal_density_diffrn     1.346
_exptl_crystal_density_meas     ?
_exptl_crystal_density_method     'not measured'
_exptl_crystal_F_000     736
_exptl_absorpt_coefficient_mu     0.208
_exptl_absorpt_correction_type     multi-scan
_exptl_absorpt_process_details
             '(<i>ABSPACK</i> in <i>CrysAlis RED</i>; Oxford Diffraction, 2006)'
_exptl_absorpt_correction_T_min     0.894
_exptl_absorpt_correction_T_max     1.000
_exptl_special_details     ?
_diffrn_ambient_temperature     150
_diffrn_radiation_type     MoK\a
_diffrn_radiation_wavelength     0.71073
_diffrn_radiation_source     'Enhance (Mo) X-ray Source'
_diffrn_radiation_monochromator     graphite
_diffrn_measurement_device_type
                               'Oxford Diffraction Xcalibur3 CCD diffractometer'
_diffrn_measurement_method     '\w scans'
_diffrn_detector_area_resol_mean     16.4547
_diffrn_reflns_number     17890
_diffrn_reflns_av_R_equivalents     0.0246
_diffrn_reflns_av_sigmaI/netI     0.0527
_diffrn_reflns_theta_min     4.09
_diffrn_reflns_theta_max     28.70
_diffrn_reflns_theta_full     25.00
_diffrn_measured_fraction_theta_max     0.849
_diffrn_measured_fraction_theta_full     0.993
_diffrn_reflns_limit_h_min     -12
_diffrn_reflns_limit_h_max     11
_diffrn_reflns_limit_k_min     -15
_diffrn_reflns_limit_k_max     16
_diffrn_reflns_limit_l_min     -21
_diffrn_reflns_limit_l_max     21
_diffrn_standards_number     ?
_diffrn_standards_interval_count     ?
_diffrn_standards_interval_time     ?
_diffrn_standards_decay_%     ?
_refine_special_details
;
Refinement of <i>F</i>^2^ against ALL reflections. The weighted <i>R</i>-factor
<i>wR</i> and goodness of fit <i>S</i> are based on <i>F</i>^2^, conventional
<i>R</i>-factors <i>R</i> are based on <i>F</i>, with <i>F</i> set to zero for
negative <i>F</i>^2^. The threshold expression of <i>F</i>^2^ >
2\s(<i>F</i>^2^) is used only for calculating <i>R</i>-factors(gt) <i>etc</i>.
and is not relevant to the choice of reflections for refinement.
<i>R</i>-factors based on <i>F</i>^2^ are statistically about twice as large
as those based on <i>F</i>, and <i>R</i>- factors based on ALL data will be
even larger.
;
_reflns_number_total     7512
_reflns_number_gt     4728
_reflns_threshold_expression     >2\s(I)
_refine_ls_structure_factor_coef     Fsqd
_refine_ls_matrix_type     full
_refine_ls_R_factor_all     0.0677
_refine_ls_R_factor_gt     0.0447
_refine_ls_wR_factor_gt     0.1079
_refine_ls_wR_factor_ref     0.1176
_refine_ls_goodness_of_fit_ref     0.957
_refine_ls_restrained_S_all     0.957
_refine_ls_number_reflns     7512
_refine_ls_number_parameters     441
_refine_ls_number_restraints     0
_refine_ls_hydrogen_treatment     mixed
_refine_ls_weighting_scheme     calc
_refine_ls_weighting_details
         'calc w=1/[\s^2^(Fo^2^)+(0.0677P)^2^+0.0000P] where P=(Fo^2^+2Fc^2^)/3'
_atom_sites_solution_hydrogens     geom
_atom_sites_solution_primary     direct
_atom_sites_solution_secondary     difmap
_refine_ls_shift/su_max     0.001
_refine_ls_shift/su_mean     0.000
_refine_diff_density_max     0.422
_refine_diff_density_min     -0.317
_refine_ls_extinction_method     none
_refine_ls_extinction_coef     ?
loop_
    _atom_type_symbol
    _atom_type_description
    _atom_type_scat_dispersion_real
    _atom_type_scat_dispersion_imag
    _atom_type_scat_source
    'C' 'C' 0.0033 0.0016
                         'International Tables Vol C Tables 4.2.6.8 and 6.1.1.4'
    'H' 'H' 0.0000 0.0000
                         'International Tables Vol C Tables 4.2.6.8 and 6.1.1.4'
    'N' 'N' 0.0061 0.0033
                         'International Tables Vol C Tables 4.2.6.8 and 6.1.1.4'
    'O' 'O' 0.0106 0.0060
                         'International Tables Vol C Tables 4.2.6.8 and 6.1.1.4'
    'S' 'S' 0.1246 0.1234
                         'International Tables Vol C Tables 4.2.6.8 and 6.1.1.4'
_computing_data_collection     'CrysAlis CCD (Oxford Diffraction, 2006)'
_computing_cell_refinement     'CrysAlis CCD (Oxford Diffraction, 2006)'
_computing_data_reduction     'CrysAlis RED (Oxford Diffraction, 2006)'
_computing_structure_solution     'SIR97 (Altomare <i>et al.</i>, 1999)'
_computing_structure_refinement     'SHELXL97 (Sheldrick, 2008)'
_computing_molecular_graphics     'ORTEP-3 (Farrugia, 1997)'
_computing_publication_material
;
SHELXL97 (Sheldrick, 2008), WinGX (Farrugia, 1999) and PARST
(Nardelli, 1995)
;
loop_
    _atom_site_type_symbol
    _atom_site_label
    _atom_site_fract_x
    _atom_site_fract_y
    _atom_site_fract_z
    _atom_site_U_iso_or_equiv
    _atom_site_adp_type
    _atom_site_calc_flag
    _atom_site_refinement_flags
    _atom_site_occupancy
    _atom_site_symmetry_multiplicity
    _atom_site_disorder_assembly
    _atom_site_disorder_group
    S S1 1.22768(5) 0.28575(4) -0.00356(3) 0.02970(14) Uani d . 1 1 . .
    O O1 1.18234(15) 0.23441(12) -0.09887(8) 0.0365(3) Uani d . 1 1 . .
    O O2 1.36507(14) 0.36978(12) 0.03457(9) 0.0365(3) Uani d . 1 1 . .
    O O3 1.03929(14) -0.01020(12) 0.08734(9) 0.0329(3) Uani d . 1 1 . .
    N N1 1.23284(17) 0.17480(15) 0.03138(10) 0.0278(4) Uani d . 1 1 . .
    H HN1 1.158(2) 0.1167(18) 0.0058(13) 0.033 Uiso d . 1 1 . .
    N N2 0.98318(16) 0.13823(13) 0.19374(10) 0.0257(4) Uani d . 1 1 . .
    C C1 1.0900(2) 0.35179(16) 0.03962(12) 0.0268(4) Uani d . 1 1 . .
    C C2 1.1191(2) 0.42734(17) 0.12797(13) 0.0311(5) Uani d . 1 1 . .
    H H2 1.2108 0.4429 0.1638 0.037 Uiso calc R 1 1 . .
    C C3 1.0114(2) 0.47931(17) 0.16265(13) 0.0331(5) Uani d . 1 1 . .
    H H3 1.0315 0.5296 0.2220 0.040 Uiso calc R 1 1 . .
    C C4 0.8731(2) 0.45770(17) 0.11021(13) 0.0308(5) Uani d . 1 1 . .
    C C5 0.8479(2) 0.38376(18) 0.02171(14) 0.0348(5) Uani d . 1 1 . .
    H H5 0.7570 0.3698 -0.0146 0.042 Uiso calc R 1 1 . .
    C C6 0.9537(2) 0.33011(18) -0.01428(13) 0.0334(5) Uani d . 1 1 . .
    H H6 0.9339 0.2802 -0.0737 0.040 Uiso calc R 1 1 . .
    C C7 1.30951(19) 0.18780(16) 0.11830(12) 0.0262(4) Uani d . 1 1 . .
    C C8 1.23673(19) 0.14737(16) 0.17723(12) 0.0257(4) Uani d . 1 1 . .
    C C9 1.3163(2) 0.15919(17) 0.26008(12) 0.0304(5) Uani d . 1 1 . .
    H H9 1.2691 0.1312 0.2991 0.037 Uiso calc R 1 1 . .
    C C10 1.4645(2) 0.21191(18) 0.28524(13) 0.0343(5) Uani d . 1 1 . .
    H H10 1.5162 0.2206 0.3411 0.041 Uiso calc R 1 1 . .
    C C11 1.5345(2) 0.25127(18) 0.22645(13) 0.0332(5) Uani d . 1 1 . .
    H H11 1.6340 0.2868 0.2431 0.040 Uiso calc R 1 1 . .
    C C12 1.4591(2) 0.23881(17) 0.14310(13) 0.0305(5) Uani d . 1 1 . .
    H H12 1.5082 0.2644 0.1037 0.037 Uiso calc R 1 1 . .
    C C13 0.7557(2) 0.51226(19) 0.14887(15) 0.0397(5) Uani d . 1 1 . .
    H H13A 0.6650 0.4798 0.1062 0.060 Uiso calc R 1 1 . .
    H H13B 0.7826 0.5960 0.1626 0.060 Uiso calc R 1 1 . .
    H H13C 0.7444 0.4959 0.2026 0.060 Uiso calc R 1 1 . .
    C C14 1.0785(2) 0.08570(17) 0.14925(12) 0.0250(4) Uani d . 1 1 . .
    C C15 0.82675(19) 0.07980(17) 0.16405(13) 0.0293(4) Uani d . 1 1 . .
    H H15A 0.7766 0.1054 0.2133 0.035 Uiso calc R 1 1 . .
    H H15B 0.8154 -0.0048 0.1472 0.035 Uiso calc R 1 1 . .
    C C16 0.7572(2) 0.10750(18) 0.08525(13) 0.0326(5) Uani d . 1 1 . .
    H H16A 0.6554 0.0680 0.0677 0.049 Uiso calc R 1 1 . .
    H H16B 0.8054 0.0810 0.0360 0.049 Uiso calc R 1 1 . .
    H H16C 0.7666 0.1911 0.1020 0.049 Uiso calc R 1 1 . .
    C C17 1.0220(2) 0.25858(16) 0.25954(12) 0.0291(4) Uani d . 1 1 . .
    H H17A 0.9527 0.3020 0.2443 0.035 Uiso calc R 1 1 . .
    H H17B 1.1183 0.2979 0.2561 0.035 Uiso calc R 1 1 . .
    C C18 1.0228(2) 0.26194(18) 0.35513(13) 0.0373(5) Uani d . 1 1 . .
    H H18A 1.0486 0.3424 0.3951 0.056 Uiso calc R 1 1 . .
    H H18B 1.0930 0.2208 0.3712 0.056 Uiso calc R 1 1 . .
    H H18C 0.9272 0.2247 0.3594 0.056 Uiso calc R 1 1 . .
    S S1' 0.36428(5) 0.62169(4) 0.38496(3) 0.02947(14) Uani d . 1 1 . .
    O O1' 0.25700(14) 0.66660(13) 0.43239(9) 0.0389(4) Uani d . 1 1 . .
    O O2' 0.34408(14) 0.49807(12) 0.34048(9) 0.0356(3) Uani d . 1 1 . .
    O O3' 0.71780(14) 0.88703(11) 0.52660(9) 0.0346(3) Uani d . 1 1 . .
    N N1' 0.51694(17) 0.66700(15) 0.46038(11) 0.0279(4) Uani d . 1 1 . .
    H HN1' 0.534(2) 0.7376(18) 0.4848(14) 0.033 Uiso d . 1 1 . .
    N N2' 0.81608(16) 0.90225(13) 0.40820(10) 0.0263(4) Uani d . 1 1 . .
    C C1' 0.39078(18) 0.69322(17) 0.30717(12) 0.0273(4) Uani d . 1 1 . .
    C C2' 0.45199(19) 0.64421(18) 0.23389(13) 0.0297(4) Uani d . 1 1 . .
    H H2' 0.4787 0.5727 0.2251 0.036 Uiso calc R 1 1 . .
    C C3' 0.4727(2) 0.70303(18) 0.17430(13) 0.0316(5) Uani d . 1 1 . .
    H H3' 0.5144 0.6706 0.1256 0.038 Uiso calc R 1 1 . .
    C C4' 0.43286(19) 0.80900(18) 0.18556(13) 0.0314(5) Uani d . 1 1 . .
    C C5' 0.3715(2) 0.85577(19) 0.25892(14) 0.0369(5) Uani d . 1 1 . .
    H H5' 0.3431 0.9265 0.2671 0.044 Uiso calc R 1 1 . .
    C C6' 0.3517(2) 0.79973(18) 0.32016(13) 0.0345(5) Uani d . 1 1 . .
    H H6' 0.3124 0.8333 0.3697 0.041 Uiso calc R 1 1 . .
    C C7' 0.64714(19) 0.63062(17) 0.43794(12) 0.0246(4) Uani d . 1 1 . .
    C C8' 0.76801(19) 0.71269(16) 0.43306(12) 0.0251(4) Uani d . 1 1 . .
    C C9' 0.8955(2) 0.67471(17) 0.41748(12) 0.0279(4) Uani d . 1 1 . .
    H H9' 0.9765 0.7277 0.4145 0.034 Uiso calc R 1 1 . .
    C C10' 0.9044(2) 0.56046(18) 0.40639(13) 0.0319(5) Uani d . 1 1 . .
    H H10' 0.9906 0.5369 0.3963 0.038 Uiso calc R 1 1 . .
    C C11' 0.7839(2) 0.48063(17) 0.41038(13) 0.0316(5) Uani d . 1 1 . .
    H H11' 0.7894 0.4033 0.4025 0.038 Uiso calc R 1 1 . .
    C C12' 0.6555(2) 0.51581(17) 0.42602(13) 0.0293(4) Uani d . 1 1 . .
    H H12' 0.5750 0.4620 0.4285 0.035 Uiso calc R 1 1 . .
    C C13' 0.4544(2) 0.8733(2) 0.12051(14) 0.0437(6) Uani d . 1 1 . .
    H H13D 0.5286 0.8482 0.0885 0.066 Uiso calc R 1 1 . .
    H H13E 0.4842 0.9567 0.1528 0.066 Uiso calc R 1 1 . .
    H H13F 0.3642 0.8559 0.0789 0.066 Uiso calc R 1 1 . .
    C C14' 0.76384(19) 0.84015(17) 0.45779(12) 0.0263(4) Uani d . 1 1 . .
    C C15' 0.8238(2) 1.02962(17) 0.44075(13) 0.0318(5) Uani d . 1 1 . .
    H H15C 0.9033 1.0690 0.4203 0.038 Uiso calc R 1 1 . .
    H H15D 0.8465 1.0589 0.5057 0.038 Uiso calc R 1 1 . .
    C C16' 0.6845(2) 1.0613(2) 0.40996(15) 0.0457(6) Uani d . 1 1 . .
    H H16D 0.6968 1.1454 0.4334 0.069 Uiso calc R 1 1 . .
    H H16E 0.6056 1.0244 0.4312 0.069 Uiso calc R 1 1 . .
    H H16F 0.6624 1.0344 0.3457 0.069 Uiso calc R 1 1 . .
    C C17' 0.8356(2) 0.85147(18) 0.31525(12) 0.0305(5) Uani d . 1 1 . .
    H H17C 0.7752 0.8800 0.2772 0.037 Uiso calc R 1 1 . .
    H H17D 0.8015 0.7664 0.2952 0.037 Uiso calc R 1 1 . .
    C C18' 0.9930(2) 0.8811(2) 0.30377(14) 0.0443(6) Uani d . 1 1 . .
    H H18D 0.9980 0.8455 0.2420 0.066 Uiso calc R 1 1 . .
    H H18E 1.0534 0.8515 0.3400 0.066 Uiso calc R 1 1 . .
    H H18F 1.0270 0.9651 0.3220 0.066 Uiso calc R 1 1 . .
loop_
    _atom_site_aniso_label
    _atom_site_aniso_U_11
    _atom_site_aniso_U_22
    _atom_site_aniso_U_33
    _atom_site_aniso_U_12
    _atom_site_aniso_U_13
    _atom_site_aniso_U_23
    S1 0.0316(3) 0.0309(3) 0.0249(3) 0.0009(2) 0.0054(2) 0.0110(2)
    O1 0.0445(8) 0.0397(9) 0.0227(7) 0.0037(7) 0.0059(6) 0.0109(7)
    O2 0.0314(7) 0.0366(8) 0.0390(8) -0.0025(6) 0.0063(6) 0.0153(7)
    O3 0.0342(7) 0.0305(8) 0.0278(7) 0.0052(6) 0.0064(6) 0.0029(7)
    N1 0.0266(8) 0.0268(10) 0.0249(9) -0.0003(7) 0.0016(7) 0.0071(8)
    N2 0.0283(8) 0.0233(9) 0.0245(8) 0.0048(7) 0.0064(7) 0.0069(7)
    C1 0.0323(10) 0.0229(10) 0.0241(10) -0.0005(8) 0.0027(8) 0.0113(9)
    C2 0.0320(11) 0.0308(12) 0.0274(11) 0.0020(9) -0.0003(9) 0.0111(9)
    C3 0.0401(12) 0.0313(12) 0.0259(11) 0.0053(9) 0.0046(9) 0.0097(10)
    C4 0.0377(11) 0.0225(11) 0.0340(12) 0.0039(9) 0.0046(9) 0.0150(10)
    C5 0.0301(11) 0.0346(12) 0.0383(12) 0.0048(9) -0.0028(9) 0.0159(10)
    C6 0.0372(11) 0.0312(12) 0.0268(11) 0.0021(9) -0.0005(9) 0.0090(10)
    C7 0.0280(10) 0.0261(11) 0.0225(10) 0.0079(8) 0.0044(8) 0.0052(9)
    C8 0.0284(10) 0.0219(10) 0.0263(10) 0.0073(8) 0.0053(8) 0.0069(9)
    C9 0.0367(11) 0.0311(12) 0.0254(10) 0.0115(9) 0.0082(9) 0.0096(9)
    C10 0.0358(11) 0.0357(12) 0.0276(11) 0.0132(9) -0.0023(9) 0.0063(10)
    C11 0.0238(10) 0.0357(12) 0.0338(11) 0.0071(9) 0.0004(9) 0.0055(10)
    C12 0.0294(10) 0.0304(11) 0.0317(11) 0.0075(9) 0.0089(9) 0.0093(10)
    C13 0.0403(12) 0.0358(13) 0.0450(13) 0.0087(10) 0.0081(10) 0.0168(11)
    C14 0.0305(10) 0.0246(11) 0.0216(10) 0.0052(8) 0.0050(8) 0.0108(9)
    C15 0.0265(10) 0.0307(11) 0.0315(11) 0.0053(8) 0.0098(9) 0.0108(9)
    C16 0.0302(10) 0.0376(12) 0.0325(11) 0.0104(9) 0.0082(9) 0.0137(10)
    C17 0.0333(11) 0.0253(11) 0.0313(11) 0.0103(9) 0.0095(9) 0.0101(9)
    C18 0.0493(13) 0.0328(12) 0.0299(11) 0.0142(10) 0.0081(10) 0.0086(10)
    S1' 0.0235(2) 0.0323(3) 0.0314(3) 0.0011(2) 0.0062(2) 0.0119(2)
    O1' 0.0278(7) 0.0482(9) 0.0444(9) 0.0060(7) 0.0164(7) 0.0190(8)
    O2' 0.0335(7) 0.0288(8) 0.0369(8) -0.0040(6) 0.0007(6) 0.0093(7)
    O3' 0.0431(8) 0.0284(8) 0.0290(8) 0.0027(6) 0.0121(7) 0.0067(7)
    N1' 0.0286(9) 0.0247(9) 0.0289(9) 0.0024(8) 0.0072(7) 0.0090(8)
    N2' 0.0269(8) 0.0237(9) 0.0255(9) -0.0003(7) 0.0012(7) 0.0096(7)
    C1' 0.0190(9) 0.0322(11) 0.0278(10) 0.0023(8) 0.0008(8) 0.0100(9)
    C2' 0.0238(10) 0.0305(11) 0.0316(11) 0.0048(8) 0.0037(9) 0.0082(10)
    C3' 0.0273(10) 0.0388(13) 0.0276(11) 0.0041(9) 0.0049(9) 0.0119(10)
    C4' 0.0240(10) 0.0355(12) 0.0316(11) -0.0006(9) -0.0020(9) 0.0144(10)
    C5' 0.0406(12) 0.0336(12) 0.0381(12) 0.0125(10) 0.0042(10) 0.0138(11)
    C6' 0.0345(11) 0.0387(13) 0.0312(11) 0.0134(10) 0.0085(9) 0.0100(10)
    C7' 0.0242(9) 0.0288(11) 0.0199(9) 0.0034(8) 0.0026(8) 0.0095(9)
    C8' 0.0266(10) 0.0249(11) 0.0200(10) -0.0006(8) 0.0006(8) 0.0079(9)
    C9' 0.0262(10) 0.0291(11) 0.0264(10) 0.0008(8) 0.0035(8) 0.0105(9)
    C10' 0.0272(10) 0.0349(12) 0.0312(11) 0.0062(9) 0.0034(9) 0.0097(10)
    C11' 0.0366(11) 0.0260(11) 0.0304(11) 0.0069(9) 0.0023(9) 0.0090(9)
    C12' 0.0298(10) 0.0268(11) 0.0299(11) -0.0005(8) 0.0024(9) 0.0133(9)
    C13' 0.0447(13) 0.0475(14) 0.0386(13) 0.0027(11) 0.0016(11) 0.0216(11)
    C14' 0.0241(10) 0.0251(11) 0.0256(10) 0.0005(8) 0.0008(8) 0.0076(9)
    C15' 0.0361(11) 0.0240(11) 0.0303(11) -0.0016(9) 0.0020(9) 0.0092(9)
    C16' 0.0511(14) 0.0364(13) 0.0467(14) 0.0125(11) 0.0002(11) 0.0128(11)
    C17' 0.0304(10) 0.0321(12) 0.0246(10) -0.0013(9) 0.0012(9) 0.0102(9)
    C18' 0.0385(12) 0.0611(16) 0.0281(11) 0.0002(11) 0.0080(10) 0.0141(11)
_geom_special_details
;
All s.u.'s (except the s.u. in the dihedral angle between two l.s. planes) are
estimated using the full covariance matrix. The cell s.u.'s are taken into
account individually in the estimation of s.u.'s in distances, angles and
torsion angles; correlations between s.u.'s in cell parameters are only used
when they are defined by crystal symmetry. An approximate (isotropic)
treatment of cell s.u.'s is used for estimating s.u.'s involving l.s. planes.
;
loop_
    _geom_bond_atom_site_label_1
    _geom_bond_atom_site_label_2
    _geom_bond_site_symmetry_2
    _geom_bond_distance
    _geom_bond_publ_flag
    S1 O1 . 1.4315(13) ?
    S1 O2 . 1.4324(13) ?
    S1 N1 . 1.6358(17) ?
    S1 C1 . 1.758(2) ?
    O3 C14 . 1.235(2) ?
    N1 C7 . 1.435(2) ?
    N1 HN1 . 0.86(2) ?
    N2 C14 . 1.350(2) ?
    N2 C17 . 1.469(2) ?
    N2 C15 . 1.470(2) ?
    C1 C2 . 1.388(3) ?
    C1 C6 . 1.390(3) ?
    C2 C3 . 1.381(3) ?
    C2 H2 . 0.9300 ?
    C3 C4 . 1.395(3) ?
    C3 H3 . 0.9300 ?
    C4 C5 . 1.386(3) ?
    C4 C13 . 1.500(3) ?
    C5 C6 . 1.384(3) ?
    C5 H5 . 0.9300 ?
    C6 H6 . 0.9300 ?
    C7 C12 . 1.393(3) ?
    C7 C8 . 1.400(3) ?
    C8 C9 . 1.393(3) ?
    C8 C14 . 1.493(2) ?
    C9 C10 . 1.385(3) ?
    C9 H9 . 0.9300 ?
    C10 C11 . 1.378(3) ?
    C10 H10 . 0.9300 ?
    C11 C12 . 1.382(3) ?
    C11 H11 . 0.9300 ?
    C12 H12 . 0.9300 ?
    C13 H13A . 0.9600 ?
    C13 H13B . 0.9600 ?
    C13 H13C . 0.9600 ?
    C15 C16 . 1.513(3) ?
    C15 H15A . 0.9700 ?
    C15 H15B . 0.9700 ?
    C16 H16A . 0.9600 ?
    C16 H16B . 0.9600 ?
    C16 H16C . 0.9600 ?
    C17 C18 . 1.521(3) ?
    C17 H17A . 0.9700 ?
    C17 H17B . 0.9700 ?
    C18 H18A . 0.9600 ?
    C18 H18B . 0.9600 ?
    C18 H18C . 0.9600 ?
    S1' O2' . 1.4248(14) ?
    S1' O1' . 1.4311(14) ?
    S1' N1' . 1.6446(17) ?
    S1' C1' . 1.758(2) ?
    O3' C14' . 1.246(2) ?
    N1' C7' . 1.434(2) ?
    N1' HN1' . 0.81(2) ?
    N2' C14' . 1.346(2) ?
    N2' C15' . 1.470(2) ?
    N2' C17' . 1.475(2) ?
    C1' C6' . 1.383(3) ?
    C1' C2' . 1.391(3) ?
    C2' C3' . 1.382(3) ?
    C2' H2' . 0.9300 ?
    C3' C4' . 1.384(3) ?
    C3' H3' . 0.9300 ?
    C4' C5' . 1.386(3) ?
    C4' C13' . 1.509(3) ?
    C5' C6' . 1.380(3) ?
    C5' H5' . 0.9300 ?
    C6' H6' . 0.9300 ?
    C7' C12' . 1.381(3) ?
    C7' C8' . 1.413(2) ?
    C8' C9' . 1.393(3) ?
    C8' C14' . 1.498(3) ?
    C9' C10' . 1.377(3) ?
    C9' H9' . 0.9300 ?
    C10' C11' . 1.388(3) ?
    C10' H10' . 0.9300 ?
    C11' C12' . 1.388(3) ?
    C11' H11' . 0.9300 ?
    C12' H12' . 0.9300 ?
    C13' H13D . 0.9600 ?
    C13' H13E . 0.9600 ?
    C13' H13F . 0.9600 ?
    C15' C16' . 1.508(3) ?
    C15' H15C . 0.9700 ?
    C15' H15D . 0.9700 ?
    C16' H16D . 0.9600 ?
    C16' H16E . 0.9600 ?
    C16' H16F . 0.9600 ?
    C17' C18' . 1.518(3) ?
    C17' H17C . 0.9700 ?
    C17' H17D . 0.9700 ?
    C18' H18D . 0.9600 ?
    C18' H18E . 0.9600 ?
    C18' H18F . 0.9600 ?
loop_
    _geom_angle_atom_site_label_1
    _geom_angle_atom_site_label_2
    _geom_angle_atom_site_label_3
    _geom_angle_site_symmetry_1
    _geom_angle_site_symmetry_3
    _geom_angle
    _geom_angle_publ_flag
    O1 S1 O2 . . 119.57(8) ?
    O1 S1 N1 . . 105.49(8) ?
    O2 S1 N1 . . 107.66(8) ?
    O1 S1 C1 . . 108.16(9) ?
    O2 S1 C1 . . 107.99(9) ?
    N1 S1 C1 . . 107.40(8) ?
    C7 N1 S1 . . 123.27(13) ?
    C7 N1 HN1 . . 118.4(13) ?
    S1 N1 HN1 . . 113.0(13) ?
    C14 N2 C17 . . 124.10(15) ?
    C14 N2 C15 . . 117.84(15) ?
    C17 N2 C15 . . 117.24(14) ?
    C2 C1 C6 . . 120.03(18) ?
    C2 C1 S1 . . 119.44(14) ?
    C6 C1 S1 . . 120.52(15) ?
    C3 C2 C1 . . 119.89(18) ?
    C3 C2 H2 . . 120.1 ?
    C1 C2 H2 . . 120.1 ?
    C2 C3 C4 . . 121.13(18) ?
    C2 C3 H3 . . 119.4 ?
    C4 C3 H3 . . 119.4 ?
    C5 C4 C3 . . 117.83(18) ?
    C5 C4 C13 . . 121.32(18) ?
    C3 C4 C13 . . 120.85(18) ?
    C6 C5 C4 . . 122.02(18) ?
    C6 C5 H5 . . 119.0 ?
    C4 C5 H5 . . 119.0 ?
    C5 C6 C1 . . 119.07(18) ?
    C5 C6 H6 . . 120.5 ?
    C1 C6 H6 . . 120.5 ?
    C12 C7 C8 . . 119.84(17) ?
    C12 C7 N1 . . 119.24(17) ?
    C8 C7 N1 . . 120.90(16) ?
    C9 C8 C7 . . 118.94(17) ?
    C9 C8 C14 . . 120.59(17) ?
    C7 C8 C14 . . 120.36(16) ?
    C10 C9 C8 . . 121.10(18) ?
    C10 C9 H9 . . 119.4 ?
    C8 C9 H9 . . 119.4 ?
    C11 C10 C9 . . 119.21(19) ?
    C11 C10 H10 . . 120.4 ?
    C9 C10 H10 . . 120.4 ?
    C10 C11 C12 . . 121.06(18) ?
    C10 C11 H11 . . 119.5 ?
    C12 C11 H11 . . 119.5 ?
    C11 C12 C7 . . 119.83(18) ?
    C11 C12 H12 . . 120.1 ?
    C7 C12 H12 . . 120.1 ?
    C4 C13 H13A . . 109.5 ?
    C4 C13 H13B . . 109.5 ?
    H13A C13 H13B . . 109.5 ?
    C4 C13 H13C . . 109.5 ?
    H13A C13 H13C . . 109.5 ?
    H13B C13 H13C . . 109.5 ?
    O3 C14 N2 . . 122.48(16) ?
    O3 C14 C8 . . 119.72(16) ?
    N2 C14 C8 . . 117.80(16) ?
    N2 C15 C16 . . 111.74(15) ?
    N2 C15 H15A . . 109.3 ?
    C16 C15 H15A . . 109.3 ?
    N2 C15 H15B . . 109.3 ?
    C16 C15 H15B . . 109.3 ?
    H15A C15 H15B . . 107.9 ?
    C15 C16 H16A . . 109.5 ?
    C15 C16 H16B . . 109.5 ?
    H16A C16 H16B . . 109.5 ?
    C15 C16 H16C . . 109.5 ?
    H16A C16 H16C . . 109.5 ?
    H16B C16 H16C . . 109.5 ?
    N2 C17 C18 . . 113.09(16) ?
    N2 C17 H17A . . 109.0 ?
    C18 C17 H17A . . 109.0 ?
    N2 C17 H17B . . 109.0 ?
    C18 C17 H17B . . 109.0 ?
    H17A C17 H17B . . 107.8 ?
    C17 C18 H18A . . 109.5 ?
    C17 C18 H18B . . 109.5 ?
    H18A C18 H18B . . 109.5 ?
    C17 C18 H18C . . 109.5 ?
    H18A C18 H18C . . 109.5 ?
    H18B C18 H18C . . 109.5 ?
    O2' S1' O1' . . 120.27(8) ?
    O2' S1' N1' . . 107.60(8) ?
    O1' S1' N1' . . 104.98(8) ?
    O2' S1' C1' . . 108.68(9) ?
    O1' S1' C1' . . 107.76(9) ?
    N1' S1' C1' . . 106.80(8) ?
    C7' N1' S1' . . 120.56(13) ?
    C7' N1' HN1' . . 110.6(14) ?
    S1' N1' HN1' . . 110.0(15) ?
    C14' N2' C15' . . 117.36(15) ?
    C14' N2' C17' . . 125.41(16) ?
    C15' N2' C17' . . 115.80(15) ?
    C6' C1' C2' . . 120.19(18) ?
    C6' C1' S1' . . 119.29(14) ?
    C2' C1' S1' . . 120.51(15) ?
    C3' C2' C1' . . 119.20(19) ?
    C3' C2' H2' . . 120.4 ?
    C1' C2' H2' . . 120.4 ?
    C2' C3' C4' . . 121.49(18) ?
    C2' C3' H3' . . 119.3 ?
    C4' C3' H3' . . 119.3 ?
    C3' C4' C5' . . 118.20(18) ?
    C3' C4' C13' . . 121.76(18) ?
    C5' C4' C13' . . 120.04(19) ?
    C6' C5' C4' . . 121.47(19) ?
    C6' C5' H5' . . 119.3 ?
    C4' C5' H5' . . 119.3 ?
    C5' C6' C1' . . 119.44(18) ?
    C5' C6' H6' . . 120.3 ?
    C1' C6' H6' . . 120.3 ?
    C12' C7' C8' . . 120.49(17) ?
    C12' C7' N1' . . 118.96(16) ?
    C8' C7' N1' . . 120.45(16) ?
    C9' C8' C7' . . 118.05(17) ?
    C9' C8' C14' . . 121.72(16) ?
    C7' C8' C14' . . 119.60(16) ?
    C10' C9' C8' . . 121.49(17) ?
    C10' C9' H9' . . 119.3 ?
    C8' C9' H9' . . 119.3 ?
    C9' C10' C11' . . 119.66(18) ?
    C9' C10' H10' . . 120.2 ?
    C11' C10' H10' . . 120.2 ?
    C12' C11' C10' . . 120.24(18) ?
    C12' C11' H11' . . 119.9 ?
    C10' C11' H11' . . 119.9 ?
    C7' C12' C11' . . 120.06(17) ?
    C7' C12' H12' . . 120.0 ?
    C11' C12' H12' . . 120.0 ?
    C4' C13' H13D . . 109.5 ?
    C4' C13' H13E . . 109.5 ?
    H13D C13' H13E . . 109.5 ?
    C4' C13' H13F . . 109.5 ?
    H13D C13' H13F . . 109.5 ?
    H13E C13' H13F . . 109.5 ?
    O3' C14' N2' . . 121.77(17) ?
    O3' C14' C8' . . 118.54(16) ?
    N2' C14' C8' . . 119.61(16) ?
    N2' C15' C16' . . 113.69(16) ?
    N2' C15' H15C . . 108.8 ?
    C16' C15' H15C . . 108.8 ?
    N2' C15' H15D . . 108.8 ?
    C16' C15' H15D . . 108.8 ?
    H15C C15' H15D . . 107.7 ?
    C15' C16' H16D . . 109.5 ?
    C15' C16' H16E . . 109.5 ?
    H16D C16' H16E . . 109.5 ?
    C15' C16' H16F . . 109.5 ?
    H16D C16' H16F . . 109.5 ?
    H16E C16' H16F . . 109.5 ?
    N2' C17' C18' . . 113.74(15) ?
    N2' C17' H17C . . 108.8 ?
    C18' C17' H17C . . 108.8 ?
    N2' C17' H17D . . 108.8 ?
    C18' C17' H17D . . 108.8 ?
    H17C C17' H17D . . 107.7 ?
    C17' C18' H18D . . 109.5 ?
    C17' C18' H18E . . 109.5 ?
    H18D C18' H18E . . 109.5 ?
    C17' C18' H18F . . 109.5 ?
    H18D C18' H18F . . 109.5 ?
    H18E C18' H18F . . 109.5 ?
loop_
    _geom_torsion_atom_site_label_1
    _geom_torsion_atom_site_label_2
    _geom_torsion_atom_site_label_3
    _geom_torsion_atom_site_label_4
    _geom_torsion_site_symmetry_1
    _geom_torsion_site_symmetry_2
    _geom_torsion_site_symmetry_3
    _geom_torsion_site_symmetry_4
    _geom_torsion
    _geom_torsion_publ_flag
    C1 S1 N1 C7 1_555 1_555 1_555 1_555 -82.2(2) yes
    HN1 N1 S1 O1 1_555 1_555 1_555 1_555 -44.0(10)
                                                yes
    C7 N1 S1 O2 1_555 1_555 1_555 1_555 33.9(2) yes
    C6 C1 S1 O1 1_555 1_555 1_555 1_555 11.7(2) yes
    C1' S1' N1' C7' 1_555 1_555 1_555 1_555 -70.4(2) yes
    HN1' N1' S1' O1' 1_555 1_555 1_555 1_555 -54(2) yes
    C7' N1' S1' O2' 1_555 1_555 1_555 1_555 46.1(2) yes
    C6' C1' S1' O1' 1_555 1_555 1_555 1_555 20.8(2) yes
loop_
    _geom_hbond_atom_site_label_d
    _geom_hbond_atom_site_label_h
    _geom_hbond_atom_site_label_a
    _geom_hbond_site_symmetry_d
    _geom_hbond_site_symmetry_h
    _geom_hbond_site_symmetry_a
    _geom_hbond_distance_dh
    _geom_hbond_distance_ha
    _geom_hbond_distance_da
    _geom_hbond_angle_dha
    _geom_hbond_publ_flag
    N1' HN1' O3' 1_555 1_555 1_555 0.81(2) 2.15(2) 2.809(2) 139(2) yes
    N1 HN1 O3 1_555 1_555 2_755 0.86(2) 2.15(2) 2.969(2) 159(2) yes
data_global
_journal_date_recd_electronic     2012-09-20
_journal_date_accepted     2012-10-11
_journal_name_full     'Acta Crystallographica, Section E'
_journal_year     2012
_journal_volume     68
_journal_issue     11
_journal_page_first     o3144
_journal_page_last     o3145
_journal_paper_category     QO
_journal_paper_doi     10.1107/S160053681204264X
_journal_coeditor_code     LD2075
_publ_contact_author_name     'Paola Paoli'
_publ_contact_author_address
;
Dip. Energetica "Sergio Stecco"
University of Firenze
Via S. Marta 3
I-50139 Firenze
Italy
;
_publ_contact_author_email     paolapaoli@unifi.it
_publ_contact_author_fax     '+390554796240'
_publ_contact_author_phone     '+390554796342'
_publ_section_title
;
<i>N</i>,<i>N</i>-Diethyl-2-(4-methylbenzenesulfonamido)benzamide
;
loop_
    _publ_author_name
    _publ_author_footnote
    _publ_author_address
    'Altamura, Maria' .
;
Chemistry Department
Menarini Ricerche S.p.A.
Via dei Sette Santi 3
I-50131 Firenze
Italy
;
    'Fedi, Valentina' .
;
Chemistry Department
Menarini Ricerche S.p.A.
Via dei Sette Santi 3
I-50131 Firenze
Italy
;
    'Nannicini, Rossano' .
;
Chemistry Department
Menarini Ricerche S.p.A.
Via dei Sette Santi 3
I-50131 Firenze
Italy
;
    'Paoli, Paola' .
;
Dip. Energetica "Sergio Stecco"
University of Firenze
Via S. Marta 3
I-50139 Firenze
Italy
;
    'Rossi, Patrizia' .
;
Dip. Energetica "Sergio Stecco"
University of Firenze
Via S. Marta 3
I-50139 Firenze
Italy
;
_publ_section_synopsis     .
