# Supplementary material for: N,N-Diethyl-2-(4-methyl­benzene­sulfonamido)­benzamide
Source: Acta Crystallogr Sect E Struct Rep Online. 2012 Oct 20;68(Pt 11):o3144–5. doi: 10.1107/S160053681204264X (PMC3515245; doi:10.1107/S160053681204264X)
Supplement: Supplementary file 2 [file e-68-o3144-Isup2.hkl]

#
# h,k,l, Fc-squared, Fo-squared, sigma(Fo-squared) and status flag
#
data_I
_shelx_title ' '
_shelx_refln_list_code          4
_shelx_F_calc_maximum      196.93
_exptl_crystal_F_000       736.00
_reflns_d_resolution_high  0.7399
 
loop_
 _symmetry_equiv_pos_as_xyz
 'x, y, z'
 '-x, -y, -z'
 
_cell_length_a     9.4674
_cell_length_b    12.2882
_cell_length_c    16.0569
_cell_angle_alpha 108.426
_cell_angle_beta   97.357
_cell_angle_gamma 100.245
 
_shelx_F_squared_multiplier     1.000
 
loop_
 _refln_index_h
 _refln_index_k
 _refln_index_l
 _refln_F_squared_calc
 _refln_F_squared_meas
 _refln_F_squared_sigma
 _refln_observed_status
   2   0   0     1420.98     1412.39      7.07 o
   3   0   0      212.21      243.02      3.16 o
   4   0   0     1468.01     1604.74     23.12 o
   5   0   0      913.75      914.95      9.42 o
   6   0   0      308.24      290.33      7.41 o
   7   0   0     1243.11     1318.85     23.80 o
   8   0   0      576.95      625.04     12.24 o
   9   0   0      461.53      467.03     16.30 o
  10   0   0      323.65      330.41     22.85 o
  11   0   0      113.27       94.71     17.94 o
 -11   1   0        0.89        4.13     11.04 o
 -10   1   0      422.52      414.60     16.76 o
  -9   1   0      439.86      423.89     14.67 o
  -8   1   0     1844.93     1987.91     28.45 o
  -7   1   0      395.10      386.96     10.07 o
  -6   1   0       85.40       51.98      6.35 o
  -5   1   0      977.42     1077.29     10.51 o
  -4   1   0     1788.40     1996.26     13.57 o
  -3   1   0     5065.50     5058.92     27.93 o
  -2   1   0     4031.23     3922.27     20.56 o
   2   1   0     7852.26     7568.57     41.92 o
   3   1   0     1581.57     1755.96     11.48 o
   4   1   0     1967.21     2087.52     10.33 o
   5   1   0       65.58       38.91      4.73 o
   6   1   0        0.00        1.85      2.61 o
   7   1   0      662.49      728.21     12.25 o
   8   1   0      111.00      110.00      8.88 o
   9   1   0       10.71        8.36      6.93 o
  10   1   0       64.50       53.35     15.29 o
  11   1   0       42.88       39.11     15.75 o
 -11   2   0        0.42        4.51      8.07 o
 -10   2   0       50.32       52.03     11.12 o
  -9   2   0       10.23        6.23      5.68 o
  -8   2   0       44.26       36.37      7.25 o
  -7   2   0      102.35       75.91      6.87 o
  -6   2   0      153.42      141.86      6.39 o
  -5   2   0        2.04        1.35      1.38 o
  -4   2   0     3940.34     4335.74     16.37 o
  -3   2   0       15.60       15.54      1.85 o
  -2   2   0      829.21      752.20      9.06 o
   1   2   0      700.03      701.58      4.16 o
   2   2   0      410.94      421.26      3.41 o
   3   2   0     4328.79     4783.26     32.03 o
   4   2   0     1400.76     1575.46     12.96 o
   5   2   0      141.80      147.18      6.12 o
   6   2   0      271.72      246.63      7.31 o
   7   2   0        6.75        4.62      3.59 o
   8   2   0      234.85      256.19     13.63 o
   9   2   0      128.85      139.36     13.84 o
  10   2   0      135.39      135.79     16.24 o
  11   2   0       39.15       41.11     25.17 o
 -12   3   0       22.43       10.97     19.02 o
 -11   3   0       10.77        3.94      7.55 o
 -10   3   0      126.57      107.80     16.08 o
  -9   3   0      946.83     1023.30     23.26 o
  -8   3   0       76.92       65.94      7.57 o
  -7   3   0      931.09     1005.75     20.77 o
  -6   3   0      872.69      934.60     10.72 o
  -5   3   0      126.19      127.28      5.64 o
  -4   3   0      107.20       92.87      4.21 o
  -3   3   0       13.89       11.01      2.26 o
  -2   3   0     1877.68     1870.86     10.88 o
  -1   3   0     2230.40     1939.41     11.10 o
   0   3   0      625.32      626.39      7.32 o
   1   3   0     1721.58     1624.14     12.34 o
   2   3   0     2119.46     2312.43     18.93 o
   3   3   0     1061.87     1108.78     22.09 o
   4   3   0     1670.47     2029.29     21.54 o
   5   3   0        5.24        2.20      1.75 o
   6   3   0       69.74       68.38      6.66 o
   7   3   0      107.37      101.18     10.61 o
   8   3   0       29.20        9.65      7.47 o
   9   3   0        4.03        4.05      7.74 o
  10   3   0       28.65       18.43     12.16 o
  11   3   0       15.82        9.11     21.58 o
 -12   4   0        7.59       12.90     15.44 o
 -11   4   0      166.97      216.87     28.29 o
 -10   4   0       79.91       58.57     16.30 o
  -9   4   0      111.52      101.81     12.81 o
  -8   4   0      521.42      526.87     13.40 o
  -7   4   0       87.73       78.17      5.25 o
  -6   4   0      221.35      218.86      6.22 o
  -5   4   0       27.88       27.61      3.97 o
  -4   4   0      942.30      891.56      8.95 o
  -3   4   0       54.97       36.94      3.82 o
  -2   4   0     1208.11     1303.92     10.10 o
  -1   4   0      103.81      117.62      4.76 o
   0   4   0     1155.94     1141.99     10.45 o
   1   4   0     1956.98     2170.97     13.70 o
   2   4   0      234.29      253.09      5.13 o
   3   4   0      667.18      698.82     12.48 o
   4   4   0     1037.12     1115.07     14.88 o
   5   4   0       38.65       38.51      3.33 o
   6   4   0       48.01       38.26      5.77 o
   7   4   0      129.55       95.00     11.35 o
   8   4   0       13.84        6.96      7.62 o
   9   4   0      126.40       91.81     15.23 o
  10   4   0        0.64        2.77      6.58 o
  11   4   0      157.88      201.35     38.93 o
 -12   5   0        2.68        4.89     15.13 o
 -11   5   0       68.11       72.12     29.23 o
 -10   5   0       53.83       50.88     16.73 o
  -9   5   0       30.50       34.43     12.58 o
  -8   5   0       16.80       18.89      6.34 o
  -7   5   0        2.14        3.85      3.35 o
  -6   5   0      914.38      938.14     11.70 o
  -5   5   0       98.37       98.33      4.46 o
  -4   5   0     2969.17     3319.14     21.07 o
  -3   5   0      663.90      583.03     10.95 o
  -2   5   0      297.77      263.84      6.72 o
  -1   5   0     1130.29     1204.25     29.73 o
   0   5   0     2580.71     2756.30     17.85 o
   1   5   0      242.89      225.07      4.56 o
   2   5   0      703.73      704.94      9.07 o
   3   5   0       57.43       48.67      4.02 o
   4   5   0     1336.77     1273.38     14.87 o
   5   5   0      312.40      335.72     11.89 o
   6   5   0        4.25        3.86      5.48 o
   7   5   0       21.57       15.60      8.13 o
   8   5   0       42.72       15.58     10.85 o
   9   5   0      195.87      257.02     17.93 o
  10   5   0       49.07       47.73     20.62 o
 -11   6   0        0.50        2.74     17.57 o
 -10   6   0      153.43      159.49     26.25 o
  -9   6   0        0.03        1.15      4.30 o
  -8   6   0      141.43      114.06     10.08 o
  -7   6   0       18.34        4.25      4.90 o
  -6   6   0      472.36      476.55      8.27 o
  -5   6   0        0.28        2.01      2.31 o
  -4   6   0       65.19       58.21      7.09 o
  -3   6   0     3206.07     3510.24     22.59 o
  -2   6   0      406.58      447.35      8.89 o
  -1   6   0     3430.75     3833.21     24.51 o
   0   6   0     1435.32     1626.73     15.43 o
   1   6   0      673.60      671.73     19.53 o
   2   6   0        2.46        5.17      3.31 o
   3   6   0       32.95       33.59      4.76 o
   4   6   0       40.71       33.74      6.99 o
   5   6   0        2.81        1.77      3.05 o
   6   6   0       75.95       68.66     14.62 o
   7   6   0      131.86       96.81     17.72 o
   8   6   0       10.88        9.19     11.60 o
   9   6   0       68.60       57.85     20.89 o
 -11   7   0      359.11      424.55     39.03 o
 -10   7   0       66.50       44.52     13.82 o
  -9   7   0      133.88      123.56     18.35 o
  -8   7   0       38.41       27.41     13.20 o
  -7   7   0        4.90        2.88      4.92 o
  -6   7   0      593.80      582.94      9.52 o
  -5   7   0       39.75       28.21      6.76 o
  -4   7   0     1324.37     1375.51     19.22 o
  -3   7   0      297.82      362.61     14.79 o
  -2   7   0      138.74      128.63      6.28 o
  -1   7   0      835.97      899.62     17.64 o
   0   7   0       34.13       30.04      5.10 o
   1   7   0     1188.96     1286.73     20.02 o
   2   7   0       45.11       30.71      4.29 o
   3   7   0       68.74       51.07      5.79 o
   4   7   0      705.09      739.76     14.73 o
   5   7   0      259.12      269.73     15.84 o
   6   7   0      139.58      122.24     17.44 o
   7   7   0      239.72      225.61     23.37 o
   8   7   0      453.08      488.07     29.11 o
   9   7   0        4.24        5.67     16.30 o
 -11   8   0       37.89       38.32     25.79 o
 -10   8   0       40.04       49.13     18.39 o
  -9   8   0       18.13        5.48      8.92 o
  -8   8   0       38.06       32.53     12.02 o
  -7   8   0      461.43      491.06     14.38 o
  -6   8   0      781.89      803.29     14.20 o
  -5   8   0     1835.68     1976.46     22.14 o
  -4   8   0       45.23       45.81      7.75 o
  -3   8   0      107.15       94.42      7.35 o
  -2   8   0      246.93      233.40     10.72 o
  -1   8   0      128.74      138.09      8.13 o
   0   8   0     1077.67     1112.32     15.09 o
   1   8   0      378.21      357.94      8.69 o
   2   8   0        1.56        2.03      3.55 o
   3   8   0     2985.12     3192.02     60.12 o
   4   8   0       51.71       57.48     14.92 o
   5   8   0        5.52        3.41      5.13 o
   6   8   0      158.91      132.93     21.58 o
   7   8   0       42.77       31.90     15.63 o
   8   8   0       97.48      118.50     38.49 o
 -10   9   0       50.02       50.37     15.78 o
  -9   9   0       72.77       50.95     18.23 o
  -8   9   0        3.20        2.36      6.43 o
  -7   9   0      358.82      375.43     15.02 o
  -6   9   0       19.99       11.52      5.93 o
  -5   9   0      620.64      644.32     15.75 o
  -4   9   0       66.02       50.09      8.69 o
  -3   9   0      521.79      543.49     12.16 o
  -2   9   0      425.77      486.71     12.60 o
  -1   9   0      118.20       99.33      9.53 o
   0   9   0      194.18      192.64     10.34 o
   1   9   0      296.03      292.44     24.18 o
   2   9   0     1398.63     1474.78     25.24 o
   3   9   0      269.51      273.26     23.31 o
   4   9   0        0.03        2.88      8.86 o
   5   9   0      171.14      151.76     21.29 o
   6   9   0       34.01       20.42     13.58 o
   7   9   0      149.48      165.32     24.51 o
 -11  10   0        0.58        1.40      8.94 o
 -10  10   0      173.59      188.71     38.19 o
  -9  10   0       28.16       20.00     12.39 o
  -8  10   0       10.17        4.33      8.29 o
  -7  10   0       46.52       23.62      8.23 o
  -6  10   0      494.14      495.35     16.31 o
  -5  10   0      141.27      146.77     13.39 o
  -4  10   0       80.03       57.39      9.87 o
  -3  10   0      358.99      322.98     10.77 o
  -2  10   0      247.46      225.05     10.69 o
  -1  10   0      188.81      162.31      9.70 o
   0  10   0        7.43        7.08      8.03 o
   1  10   0        0.01        2.68      4.82 o
   2  10   0      198.60      171.50     28.22 o
   3  10   0      101.94       83.17     23.81 o
   4  10   0       49.23       44.79     23.07 o
   5  10   0      445.22      433.65     36.18 o
   6  10   0      150.47      163.15     20.62 o
 -10  11   0        1.98        5.95     18.15 o
  -9  11   0        0.17        4.26      9.68 o
  -8  11   0        1.23        1.68      4.27 o
  -7  11   0       14.43       14.76     10.56 o
  -6  11   0       73.66       77.26     11.50 o
  -5  11   0       91.05      104.20     13.38 o
  -4  11   0        6.39        4.97      4.90 o
  -3  11   0      209.39      194.12     14.14 o
  -2  11   0      135.15      110.76     10.47 o
  -1  11   0        0.81        1.36      4.72 o
   0  11   0      116.37      112.79     17.58 o
   1  11   0       80.58       68.68     15.44 o
   2  11   0        0.80        6.77     14.03 o
   3  11   0      282.77      313.53     32.17 o
   4  11   0       14.80       17.69     21.84 o
   5  11   0        8.06        4.58     18.70 o
  -8  12   0       60.07       42.11     16.97 o
  -7  12   0        0.36        1.17      4.96 o
  -6  12   0       25.54       20.26     11.12 o
  -5  12   0      168.17      158.23     15.97 o
  -4  12   0      326.21      322.48     12.77 o
  -3  12   0        3.93        5.97      6.72 o
  -2  12   0       67.94       66.47     12.58 o
  -1  12   0      338.42      331.34     22.39 o
   0  12   0       14.90       25.91     12.10 o
   1  12   0       12.79        8.68     16.72 o
   2  12   0       33.79       40.73     28.51 o
   3  12   0       19.67       20.38     24.41 o
  -7  13   0        4.85        2.55      9.36 o
  -6  13   0        0.06        3.97      8.29 o
  -5  13   0        2.21        3.32      8.19 o
  -4  13   0       24.08       11.14      8.64 o
  -3  13   0       50.03       34.03     12.93 o
  -2  13   0       91.62      102.90     15.94 o
  -1  13   0        7.10       12.44     10.41 o
   0  13   0        9.81        8.35     12.78 o
   1  13   0        0.96        3.85     20.96 o
   2  13   0       32.93       22.68     20.27 o
  -7  14   0       63.43       48.56     26.27 o
  -6  14   0       22.85       15.09     19.68 o
  -5  14   0       52.34       49.99     17.56 o
  -4  14   0       13.33        9.65     14.11 o
  -3  14   0       23.65       24.12     13.39 o
  -2  14   0        0.36        3.88      8.08 o
  -1  14   0        1.80        2.10      8.20 o
   0  14   0       31.98       18.05     28.31 o
  -3  15   0       11.45        5.92     19.33 o
  -2  15   0      113.75       75.43     24.17 o
   1 -15   1       56.48       40.01     21.29 o
   2 -15   1       54.85       72.65     22.05 o
   3 -15   1       38.91       23.83     15.42 o
   6 -15   1       29.83       17.83     22.19 o
  -1 -14   1       15.23       10.05     24.02 o
   0 -14   1        9.80       10.78     22.90 o
   1 -14   1        6.35        3.16      8.76 o
   2 -14   1      123.43      140.63     18.04 o
   3 -14   1       26.40       19.11     15.95 o
   4 -14   1       45.80       34.09     20.95 o
   5 -14   1       27.74       21.02     13.68 o
   6 -14   1        0.23        2.41     14.04 o
   7 -14   1        0.61        1.39     12.87 o
  -2 -13   1       12.44        0.85     12.14 o
  -1 -13   1       36.69       30.46     16.83 o
   0 -13   1       72.27       57.13     15.66 o
   1 -13   1       30.47       26.85     14.89 o
   2 -13   1      210.43      217.60     16.15 o
   3 -13   1        5.17        5.61      8.00 o
   4 -13   1       13.05       10.34      8.81 o
   5 -13   1        1.39        3.51     10.41 o
   6 -13   1        6.86        8.05     14.67 o
   7 -13   1       65.08       59.52     19.88 o
  -4 -12   1       35.59       20.16     25.64 o
  -3 -12   1       32.20       46.96     29.45 o
  -2 -12   1       11.02        7.93     17.61 o
  -1 -12   1        0.04        4.20      7.44 o
   0 -12   1        2.89        3.95      8.01 o
   1 -12   1        3.86        3.31      6.96 o
   2 -12   1       35.70       31.82     13.24 o
   3 -12   1      218.93      185.93     12.35 o
   4 -12   1      632.75      660.91     17.61 o
   5 -12   1       61.30       59.85     12.67 o
   6 -12   1        2.28        1.61      4.20 o
   7 -12   1       30.19       24.56     14.76 o
   8 -12   1       42.81       31.23     14.30 o
   9 -12   1       80.52       97.74     36.24 o
  -5 -11   1        1.46        6.68     21.62 o
  -4 -11   1      126.46      152.02     31.99 o
  -3 -11   1       42.87       43.43     24.16 o
  -2 -11   1       40.07       38.38     23.90 o
  -1 -11   1       18.66        8.80      7.13 o
   0 -11   1        5.64        1.67      5.27 o
   1 -11   1       80.07       69.24     13.81 o
   2 -11   1      221.08      240.47     10.68 o
   3 -11   1      261.78      254.45     10.85 o
   4 -11   1       66.21       44.58     10.88 o
   5 -11   1      198.71      176.27     13.57 o
   6 -11   1        1.15        3.08      6.61 o
   7 -11   1       37.52       31.26     10.01 o
   8 -11   1       95.24       98.61     15.38 o
   9 -11   1        8.61       11.65     12.58 o
  10 -11   1        2.74       11.41     21.10 o
  -6 -10   1        0.33       12.66     14.41 o
  -5 -10   1       34.92       49.39     16.84 o
  -4 -10   1      276.23      258.96     29.24 o
  -3 -10   1       68.85       61.53     21.18 o
  -2 -10   1      255.93      285.73     14.56 o
  -1 -10   1       24.95       32.83     11.61 o
   0 -10   1        1.86        1.88      5.44 o
   1 -10   1      489.72      552.33     16.95 o
   2 -10   1       52.12       41.14      8.54 o
   3 -10   1      259.26      235.66      9.05 o
   4 -10   1        9.65       10.50      6.52 o
   5 -10   1       15.07       10.52      7.08 o
   6 -10   1      146.40      181.24     13.76 o
   7 -10   1        6.48        4.70      6.06 o
   8 -10   1      282.96      315.99     19.03 o
   9 -10   1        0.60        4.16     12.87 o
  10 -10   1       32.80       30.21     17.84 o
  11 -10   1       93.97       91.56     29.21 o
  -7  -9   1        0.40        4.68     11.67 o
  -6  -9   1        7.08       10.15     11.41 o
  -5  -9   1      400.38      416.71     22.51 o
  -4  -9   1        3.15       10.33     11.63 o
  -3  -9   1       86.64       72.25     20.74 o
  -2  -9   1      563.33      597.91     21.91 o
  -1  -9   1       29.99       20.47     14.07 o
   0  -9   1        8.78        7.24      4.10 o
   1  -9   1      174.98      189.86     11.32 o
   2  -9   1      385.23      357.93     11.14 o
   3  -9   1      704.69      721.38     17.49 o
   4  -9   1       70.09       65.22      7.91 o
   5  -9   1       21.94       23.20      8.51 o
   6  -9   1      494.09      567.43     15.31 o
   7  -9   1        0.01        1.51      4.27 o
   8  -9   1        5.16        4.66      9.57 o
   9  -9   1       13.37       12.45     13.87 o
  10  -9   1       89.86       90.52     21.83 o
  11  -9   1        2.15        3.29     10.86 o
  -8  -8   1        2.21        4.01     15.22 o
  -7  -8   1       67.97       85.53     19.78 o
  -6  -8   1        0.12        8.49     11.45 o
  -5  -8   1       47.66       49.30     14.86 o
  -4  -8   1      659.22      666.93     16.11 o
  -3  -8   1       63.95       52.06      6.49 o
  -2  -8   1        0.27        3.02      3.33 o
  -1  -8   1       33.02       29.17      5.20 o
   0  -8   1       23.41       13.51      4.76 o
   1  -8   1      645.83      758.50     18.51 o
   2  -8   1      128.32      132.41      7.56 o
   3  -8   1      702.41      697.64     12.46 o
   4  -8   1       55.39       43.57      7.03 o
   5  -8   1        0.46        3.17      3.07 o
   6  -8   1       58.88       52.95      6.08 o
   7  -8   1       86.57       66.25     14.14 o
   8  -8   1       57.57       47.94     16.35 o
   9  -8   1        0.37        1.64      6.63 o
  10  -8   1       38.69       44.15     16.35 o
  11  -8   1        1.85        1.16     13.75 o
  -9  -7   1      109.77      154.37     34.74 o
  -8  -7   1        7.40        6.55      9.36 o
  -7  -7   1      293.27      320.87     22.88 o
  -6  -7   1      307.21      315.82     19.71 o
  -5  -7   1        2.30        3.99      4.90 o
  -4  -7   1        0.12        1.15      3.23 o
  -3  -7   1      777.44      793.80     11.54 o
  -2  -7   1      486.04      493.00     11.31 o
  -1  -7   1      519.54      509.12     10.94 o
   0  -7   1      117.91       96.92      9.07 o
   1  -7   1        3.72        7.17      4.18 o
   2  -7   1     1164.01     1170.03     14.07 o
   3  -7   1       82.02       70.90      7.70 o
   4  -7   1      104.66       89.43      8.03 o
   5  -7   1      308.04      285.16      8.24 o
   6  -7   1       76.60       71.90      5.52 o
   7  -7   1      171.18      146.82     15.63 o
   8  -7   1       95.52      109.38     16.88 o
   9  -7   1       72.25       67.65     14.76 o
  10  -7   1        2.33        4.17      7.78 o
  11  -7   1      123.89      155.77     31.32 o
 -10  -6   1      257.20      303.36     33.65 o
  -9  -6   1      132.01      111.54     16.38 o
  -8  -6   1      102.21       97.99     15.29 o
  -7  -6   1       68.71       69.77     13.49 o
  -6  -6   1        2.30        2.10      5.09 o
  -5  -6   1       88.32       67.41      7.34 o
  -4  -6   1       43.87       38.11      4.62 o
  -3  -6   1      221.99      206.82      6.84 o
  -2  -6   1      245.55      200.36      4.32 o
  -1  -6   1       12.28       12.10      4.21 o
   0  -6   1      308.83      327.26      8.45 o
   1  -6   1      209.96      212.46      9.94 o
   2  -6   1      638.73      769.05     13.96 o
   3  -6   1      815.95      743.92     12.75 o
   4  -6   1     1023.60     1171.21     13.15 o
   5  -6   1      364.89      373.64      8.96 o
   6  -6   1       73.21       53.16      5.64 o
   7  -6   1       29.24       23.99      4.98 o
   8  -6   1      152.23      109.97     20.58 o
   9  -6   1        2.43        2.77      7.77 o
  10  -6   1        0.22        3.61      9.71 o
  11  -6   1        1.53       11.71     23.26 o
 -10  -5   1        3.90        5.71     12.23 o
  -9  -5   1       15.26        8.83      9.78 o
  -8  -5   1       61.59       33.10     11.45 o
  -7  -5   1       24.66       26.99      9.30 o
  -6  -5   1      516.09      516.18     13.14 o
  -5  -5   1      239.01      267.48     10.65 o
  -4  -5   1       11.21       11.18      2.13 o
  -3  -5   1       18.74       11.99      2.04 o
  -2  -5   1        1.60        1.94      1.52 o
  -1  -5   1        4.35        2.48      2.08 o
   0  -5   1     5084.24     5507.00     33.90 o
   1  -5   1     1067.92     1180.19     16.73 o
   2  -5   1     2301.92     2202.79     18.50 o
   3  -5   1      173.90      159.49      7.68 o
   4  -5   1      724.15      748.95     14.58 o
   5  -5   1       11.43        9.91      3.72 o
   6  -5   1       83.84       71.77      5.40 o
   7  -5   1      753.06      774.17     13.79 o
   8  -5   1       11.81        5.64      3.84 o
   9  -5   1      166.15      150.48     15.11 o
  10  -5   1        0.03        2.18      5.72 o
  11  -5   1       99.77       99.14     24.25 o
  12  -5   1      188.69      205.53     41.00 o
 -11  -4   1      176.72      201.96     39.15 o
 -10  -4   1        0.06        3.12      8.55 o
  -9  -4   1       18.26       10.48     10.23 o
  -8  -4   1      212.64      205.98     16.30 o
  -7  -4   1      361.18      315.26     12.21 o
  -6  -4   1        5.15        3.21      2.56 o
  -5  -4   1      246.07      259.11      6.13 o
  -4  -4   1       47.96       42.07      2.27 o
  -3  -4   1      240.88      192.80      3.53 o
  -2  -4   1        1.20        2.48      1.32 o
  -1  -4   1      622.33      537.68      7.32 o
   0  -4   1        3.27        4.19      2.50 o
   1  -4   1     1437.55     1427.20     16.48 o
   2  -4   1     2611.10     2644.06     29.51 o
   3  -4   1        0.48        2.93      1.77 o
   4  -4   1       97.09      116.27      4.00 o
   5  -4   1        6.91        3.98      2.63 o
   6  -4   1       11.64        8.07      4.41 o
   7  -4   1     1570.80     1751.54     25.59 o
   8  -4   1      324.57      344.43     10.71 o
   9  -4   1      136.78      108.34     10.03 o
  10  -4   1      101.42       75.42     14.12 o
  11  -4   1        0.36        2.45      9.49 o
  12  -4   1        7.92        4.89     10.41 o
 -11  -3   1      114.02      141.06     27.73 o
 -10  -3   1        3.22        4.77     10.65 o
  -9  -3   1       11.29        4.79      6.96 o
  -8  -3   1       15.92       22.50      8.67 o
  -7  -3   1       37.27       33.35      6.78 o
  -6  -3   1        1.15        3.39      3.12 o
  -5  -3   1      347.92      296.64      6.95 o
  -4  -3   1     1806.02     1928.44     13.62 o
  -3  -3   1      848.40      774.12      6.52 o
  -2  -3   1      134.91      157.78      2.82 o
  -1  -3   1     6805.79     6609.96     18.77 o
   0  -3   1      408.13      376.51      6.29 o
   1  -3   1      555.21      532.28      5.77 o
   2  -3   1    10690.17    10630.99     65.93 o
   3  -3   1      917.53      989.23     11.14 o
   4  -3   1      272.34      239.67      4.49 o
   5  -3   1      385.88      314.88      7.43 o
   6  -3   1      323.49      333.98      7.14 o
   7  -3   1       22.39       18.84      5.15 o
   8  -3   1      583.37      603.03     10.77 o
   9  -3   1       53.29       43.10      8.29 o
  10  -3   1       24.29       13.16     11.13 o
  11  -3   1      164.47      194.59     22.62 o
 -12  -2   1       28.72       30.41     27.27 o
 -11  -2   1        3.01        4.80     17.69 o
 -10  -2   1       84.10       69.26     18.21 o
  -9  -2   1        2.44        4.37      8.17 o
  -8  -2   1      234.17      213.15     13.61 o
  -7  -2   1      120.44      122.13      8.02 o
  -6  -2   1      190.13      209.29     10.11 o
  -5  -2   1      734.65      729.67      7.23 o
  -4  -2   1      114.79      125.57      4.73 o
  -3  -2   1       21.59       18.31      2.40 o
  -2  -2   1      396.68      372.10      8.57 o
  -1  -2   1        4.53        9.37      1.15 o
   2  -2   1     1165.56     1085.95      5.69 o
   3  -2   1     3170.09     3290.33     20.23 o
   4  -2   1      447.24      545.82      8.47 o
   5  -2   1      446.19      468.16      7.42 o
   6  -2   1     1185.22     1299.10     12.99 o
   7  -2   1      327.21      343.67      7.80 o
   8  -2   1      249.25      228.94     10.25 o
   9  -2   1      191.76      184.17     10.22 o
  10  -2   1        9.57        4.30      7.76 o
  11  -2   1       17.48       14.16     21.39 o
 -12  -1   1        6.08        6.85     20.53 o
 -11  -1   1       11.48        6.40     10.08 o
 -10  -1   1        5.63        4.56     10.61 o
  -9  -1   1       10.68        6.07      5.55 o
  -8  -1   1       40.91       40.30      7.85 o
  -7  -1   1        0.22        3.98      2.93 o
  -6  -1   1     1059.89     1043.35     16.37 o
  -5  -1   1      251.17      242.65      4.87 o
  -4  -1   1     2298.56     2450.30     13.25 o
  -3  -1   1     3281.00     3277.71     14.84 o
  -2  -1   1     3613.32     3563.66     25.94 o
   2  -1   1       32.12       32.58      1.73 o
   3  -1   1       95.62       97.16      2.79 o
   4  -1   1      436.22      509.47      7.38 o
   5  -1   1     2153.45     2276.07     15.01 o
   6  -1   1      861.04      941.40     10.73 o
   7  -1   1      303.67      293.13     13.23 o
   8  -1   1       81.48       70.10      7.58 o
   9  -1   1      242.35      224.68     14.07 o
  10  -1   1       34.81       18.23      8.43 o
  11  -1   1        8.64       13.25     19.91 o
 -11   0   1      132.64      135.17     20.46 o
 -10   0   1       28.36       31.67     11.02 o
  -9   0   1      446.12      488.12     11.65 o
  -8   0   1      226.81      214.21      8.72 o
  -7   0   1       40.95       28.52      6.12 o
  -6   0   1      348.25      371.43      8.99 o
  -5   0   1      729.02      842.14     11.71 o
  -4   0   1     3909.88     3885.20     30.73 o
  -3   0   1      344.88      391.38      4.88 o
  -2   0   1     6462.87     6072.46     18.23 o
   2   0   1    15909.84    15780.58     96.78 o
   3   0   1    11812.71    11797.35     31.44 o
   4   0   1       44.14       68.60      3.93 o
   5   0   1        5.29        1.37      1.52 o
   6   0   1      411.62      403.78      8.50 o
   7   0   1       13.81        8.02      4.40 o
   8   0   1        4.18        2.55      3.41 o
   9   0   1       26.17       27.49      7.39 o
  10   0   1        2.52        3.79      7.21 o
  11   0   1      254.75      311.62     37.53 o
 -11   1   1       54.26       40.30     13.04 o
 -10   1   1       11.68        7.62      7.29 o
  -9   1   1       44.19       24.04     10.71 o
  -8   1   1       65.98       57.46      8.38 o
  -7   1   1     3365.46     3632.65     32.21 o
  -6   1   1       52.65       33.83      5.03 o
  -5   1   1     1147.56     1229.61     36.07 o
  -4   1   1      429.42      372.24      5.64 o
  -3   1   1      303.12      313.55      3.96 o
  -2   1   1      336.71      307.89      3.23 o
   2   1   1      665.95      651.40      5.54 o
   3   1   1     1666.43     1693.82     11.57 o
   4   1   1     1387.36     1487.77     12.63 o
   5   1   1      110.93      124.83      5.74 o
   6   1   1      264.97      261.59      7.54 o
   7   1   1       17.64       17.09      5.36 o
   8   1   1      671.52      668.10     12.56 o
   9   1   1       18.57        9.75      7.60 o
  10   1   1      209.24      228.57     16.39 o
  11   1   1      119.24      101.95     31.95 o
 -11   2   1        8.74        9.22     10.76 o
 -10   2   1       40.46       32.48     10.93 o
  -9   2   1      411.62      435.75     16.33 o
  -8   2   1       69.23       62.35      8.15 o
  -7   2   1     1606.95     1675.85     21.92 o
  -6   2   1       86.37       84.26      6.72 o
  -5   2   1      104.29      109.64      3.68 o
  -4   2   1      101.04      106.39      2.57 o
  -3   2   1      530.16      521.20      5.66 o
  -2   2   1    13855.50    13281.51     53.81 o
  -1   2   1      572.49      528.93      6.79 o
   1   2   1    16757.49    15961.79    113.17 o
   2   2   1       57.01       55.32      3.11 o
   3   2   1      408.08      348.40      4.90 o
   4   2   1      840.66     1013.49     10.47 o
   5   2   1      115.51      101.33      5.39 o
   6   2   1      157.62      142.60      6.40 o
   7   2   1      140.43      132.47      7.16 o
   8   2   1       30.17       13.90      6.25 o
   9   2   1        0.42        6.25      7.76 o
  10   2   1        4.60        3.66      8.75 o
 -12   3   1       11.43        7.09     19.41 o
 -11   3   1       72.78       68.79     16.75 o
 -10   3   1      258.26      270.01     19.58 o
  -9   3   1      218.02      193.90     17.59 o
  -8   3   1        3.91        1.91      3.74 o
  -7   3   1      441.19      457.35     11.71 o
  -6   3   1      744.85      810.48     10.25 o
  -5   3   1       62.47       68.00      4.22 o
  -4   3   1      353.82      329.15      5.29 o
  -3   3   1     4256.55     4443.03     24.04 o
  -2   3   1     3890.32     4080.73     16.65 o
  -1   3   1     1438.28     1512.45     18.48 o
   0   3   1       30.60       23.56      1.98 o
   1   3   1     1266.07     1382.42     14.24 o
   2   3   1     1485.03     1519.37     16.56 o
   3   3   1       90.38       80.28      3.98 o
   4   3   1       27.02       24.67      2.29 o
   5   3   1       59.62       53.70      4.22 o
   6   3   1       36.28       31.50      4.62 o
   7   3   1        1.83        6.64      5.77 o
   8   3   1      127.31      113.09     14.35 o
   9   3   1       47.21       29.90     10.85 o
  10   3   1        7.65        4.75      8.24 o
 -12   4   1       81.35       77.83     27.30 o
 -11   4   1       13.20       10.56     14.52 o
 -10   4   1      181.87      210.16     19.56 o
  -9   4   1        0.83        1.01     11.96 o
  -8   4   1      658.24      706.28     29.21 o
  -7   4   1       15.99       14.53      4.07 o
  -6   4   1        3.86        2.93      2.27 o
  -5   4   1        1.49        3.81      2.23 o
  -4   4   1     2256.84     2411.61     12.16 o
  -3   4   1        4.59        2.81      2.23 o
  -2   4   1      293.97      268.27      5.58 o
  -1   4   1     1960.61     2106.07     15.47 o
   0   4   1     1204.19     1238.50     14.22 o
   1   4   1       26.65       23.43      2.25 o
   2   4   1      785.58      760.78     11.25 o
   3   4   1       44.33       58.46      3.12 o
   4   4   1      449.77      451.24      8.44 o
   5   4   1       30.82       28.73      3.27 o
   6   4   1        9.12        5.69      5.57 o
   7   4   1       13.26       11.04      7.34 o
   8   4   1        6.39       18.37     11.11 o
   9   4   1       16.88       17.60     14.73 o
  10   4   1       28.16       27.06     13.41 o
 -12   5   1       28.11       30.22     26.00 o
 -11   5   1      167.14      158.02     21.11 o
 -10   5   1      403.87      453.79     26.82 o
  -9   5   1       14.64       12.96     14.78 o
  -8   5   1      329.81      326.07     12.25 o
  -7   5   1      907.37     1037.51     16.87 o
  -6   5   1       10.83       10.11      3.22 o
  -5   5   1       25.48       12.72      3.37 o
  -4   5   1      284.25      249.15      8.79 o
  -3   5   1        0.99        1.63      1.61 o
  -2   5   1      654.02      715.16     20.02 o
  -1   5   1     2945.54     3149.61     20.65 o
   0   5   1      883.86      756.31     11.70 o
   1   5   1      133.92      125.02      3.73 o
   2   5   1     1399.19     1651.10     16.67 o
   3   5   1      449.36      426.28      8.35 o
   4   5   1      606.45      659.92     13.94 o
   5   5   1      421.23      491.41      9.71 o
   6   5   1        7.01        5.91      5.99 o
   7   5   1        6.27        3.09     14.18 o
   8   5   1       55.41       33.49     16.03 o
   9   5   1       24.56       14.63     15.49 o
  10   5   1        9.72       16.33     23.46 o
 -11   6   1        0.04        5.24     20.20 o
 -10   6   1      266.41      279.06     30.63 o
  -9   6   1       12.77        3.74      4.51 o
  -8   6   1       10.18       11.18      7.13 o
  -7   6   1      247.66      237.63     10.99 o
  -6   6   1        8.47        9.28      3.26 o
  -5   6   1       57.35       45.68      6.11 o
  -4   6   1      267.31      253.00      8.87 o
  -3   6   1     3301.77     3485.03     29.90 o
  -2   6   1      408.49      373.70      8.30 o
  -1   6   1     5655.94     6631.07     32.46 o
   0   6   1        4.23        4.29      2.92 o
   1   6   1      399.55      386.97      6.96 o
   2   6   1     1693.00     1873.40     22.65 o
   3   6   1      536.94      548.11     10.76 o
   4   6   1       53.40       53.12     11.50 o
   5   6   1      634.92      622.63     20.46 o
   6   6   1        0.01        2.76      7.80 o
   7   6   1       36.84       20.86     12.29 o
   8   6   1        8.83        8.16     13.92 o
   9   6   1        1.36        6.12     17.41 o
 -11   7   1       12.83       11.07     22.72 o
 -10   7   1       14.88        9.27     18.23 o
  -9   7   1        0.37        1.69      6.19 o
  -8   7   1      685.89      747.83     20.17 o
  -7   7   1      153.97      130.93      9.52 o
  -6   7   1       51.84       63.59      8.09 o
  -5   7   1       88.62       83.37      7.37 o
  -4   7   1      125.86       89.80      8.30 o
  -3   7   1     2123.06     2364.78     20.43 o
  -2   7   1      599.32      578.69     14.06 o
  -1   7   1        5.29        6.71      4.31 o
   0   7   1      723.42      798.42     12.08 o
   1   7   1      804.89      840.72     10.81 o
   2   7   1       10.42       10.21      6.60 o
   3   7   1     1370.99     1412.95     18.43 o
   4   7   1      538.75      528.27     19.23 o
   5   7   1       54.38       36.65     13.73 o
   6   7   1        4.27        5.19      8.88 o
   7   7   1       52.21       48.66     16.47 o
   8   7   1       23.34       18.08     12.29 o
 -11   8   1       11.21       13.35     23.61 o
 -10   8   1        4.45        7.81     18.13 o
  -9   8   1        0.02        2.40      6.75 o
  -8   8   1       35.45       51.30     15.09 o
  -7   8   1        0.96        1.87      3.31 o
  -6   8   1        0.21        5.31      4.64 o
  -5   8   1      201.26      207.94     10.77 o
  -4   8   1       18.82       11.87      5.81 o
  -3   8   1      413.50      438.26     13.57 o
  -2   8   1      199.54      201.95     13.07 o
  -1   8   1      395.30      426.01     10.34 o
   0   8   1        9.40       11.05      4.30 o
   1   8   1      105.71       81.27      9.90 o
   2   8   1      405.62      426.45     13.49 o
   3   8   1      268.83      266.69     22.65 o
   4   8   1        0.10        2.32      7.82 o
   5   8   1       10.15        9.85     10.12 o
   6   8   1      223.90      205.10     23.43 o
   7   8   1        6.50        5.93     13.48 o
 -10   9   1      369.70      464.11     29.40 o
  -9   9   1       73.98       58.47     17.85 o
  -8   9   1       65.45       40.71      9.61 o
  -7   9   1       70.39       63.26      9.77 o
  -6   9   1       21.47       16.70      7.00 o
  -5   9   1       40.60       27.58      8.65 o
  -4   9   1     2269.66     2525.57     24.52 o
  -3   9   1      114.72      111.12      7.85 o
  -2   9   1       53.40       30.77      6.24 o
  -1   9   1       43.24       35.06      7.62 o
   0   9   1       30.62       15.28      7.54 o
   1   9   1        5.94        6.75      6.26 o
   2   9   1       22.29       15.37      8.90 o
   3   9   1      187.03      160.27     23.80 o
   4   9   1      112.83       96.02     26.11 o
   5   9   1       54.62       49.08     24.62 o
   6   9   1       89.17      106.66     23.30 o
   7   9   1       51.93       31.02     20.92 o
 -10  10   1        0.22        5.85     24.84 o
  -9  10   1       14.72        9.18     12.30 o
  -8  10   1       11.98        8.02      8.93 o
  -7  10   1      193.53      207.92     15.73 o
  -6  10   1      220.00      215.00     12.78 o
  -5  10   1      338.00      326.06     13.04 o
  -4  10   1       79.69       75.72     10.22 o
  -3  10   1      112.09      110.66      9.62 o
  -2  10   1        9.06        5.76      5.16 o
  -1  10   1       34.50       23.31      6.54 o
   0  10   1       48.19       57.93     11.63 o
   1  10   1      592.90      666.33     25.77 o
   2  10   1        9.17        2.52      6.27 o
   3  10   1      157.14      123.57     29.50 o
   4  10   1      346.29      394.89     35.05 o
   5  10   1      187.50      220.60     33.94 o
  -9  11   1       29.18       17.64     10.68 o
  -8  11   1        0.19        4.15      6.02 o
  -7  11   1        4.69        3.86      8.06 o
  -6  11   1      212.09      220.59     19.04 o
  -5  11   1        1.45        2.66      5.87 o
  -4  11   1        2.00        2.19      5.01 o
  -3  11   1       96.46       88.52     10.86 o
  -2  11   1        9.02       16.72      7.98 o
  -1  11   1        1.13        2.57      6.11 o
   0  11   1      601.64      704.39     21.69 o
   1  11   1       31.12       27.56     11.15 o
   2  11   1        6.37        4.42     12.56 o
   3  11   1        2.82        8.85     19.62 o
   4  11   1        1.26        2.99     18.13 o
  -8  12   1       23.57       22.40     13.83 o
  -7  12   1        2.50        2.86      7.28 o
  -6  12   1        0.22        3.59      7.47 o
  -5  12   1        0.10        1.18      4.74 o
  -4  12   1      125.21       92.54     13.22 o
  -3  12   1       60.55       54.22     10.65 o
  -2  12   1      355.55      387.72     19.65 o
  -1  12   1        1.98        6.98      9.15 o
   0  12   1        0.20        1.35      6.56 o
   1  12   1        5.13        6.94     17.08 o
   2  12   1        7.66        6.21     16.78 o
   3  12   1       62.40      107.51     36.88 o
  -7  13   1        0.66        3.84      8.33 o
  -6  13   1        8.77        8.88      9.69 o
  -5  13   1        0.32        4.21      8.25 o
  -4  13   1        5.90        3.68      9.13 o
  -3  13   1       68.86       62.86     14.88 o
  -2  13   1       20.42       15.57     10.64 o
  -1  13   1        2.16        3.09      8.96 o
   0  13   1       23.14       16.37     16.11 o
   1  13   1      175.35      159.01     33.88 o
   2  13   1        9.94       10.23     20.09 o
  -6  14   1        0.00        2.45     12.44 o
  -5  14   1       67.07       50.31     21.87 o
  -4  14   1        0.13        4.49     12.19 o
  -3  14   1      134.99      107.67     15.45 o
  -2  14   1       43.30       26.45     13.05 o
  -1  14   1       42.06       34.28     19.26 o
   0  14   1      117.77      116.15     28.98 o
  -3  15   1        8.72        1.95     16.37 o
  -2  15   1      102.64       97.56     19.10 o
   1 -15   2       31.79       16.25     16.17 o
   2 -15   2      190.65      200.13     24.30 o
   3 -15   2        7.77       11.57     21.31 o
   6 -15   2        8.89        6.52     21.57 o
  -1 -14   2        0.11        7.59     19.50 o
   0 -14   2       52.38       60.74     20.10 o
   1 -14   2       15.26        9.37     11.43 o
   2 -14   2       41.50       24.16     14.83 o
   3 -14   2        7.01        5.20      9.30 o
   4 -14   2       60.78       69.51     19.28 o
   5 -14   2       56.93       55.93     18.50 o
   6 -14   2        5.00        6.12     14.15 o
   7 -14   2       24.75       15.50     23.95 o
  -3 -13   2      119.52      126.38     43.32 o
  -2 -13   2       76.43      105.33     28.75 o
  -1 -13   2        0.26        4.70     14.69 o
   0 -13   2       58.46       35.55     12.82 o
   1 -13   2       92.27       65.27     18.23 o
   2 -13   2       43.10       19.41     10.20 o
   3 -13   2       15.83       10.25      7.23 o
   4 -13   2       20.95       26.96     14.70 o
   5 -13   2      454.59      514.32     40.46 o
   6 -13   2       90.78       82.39     20.01 o
   7 -13   2       67.72       60.69     20.72 o
   8 -13   2       10.57        2.69     15.28 o
  -4 -12   2       85.19       87.86     32.89 o
  -3 -12   2       50.33       48.75     21.61 o
  -2 -12   2        8.68        3.38     12.85 o
  -1 -12   2       26.52       15.31      9.23 o
   0 -12   2       53.91       42.32     15.57 o
   1 -12   2       31.78       15.54     12.95 o
   2 -12   2        0.59        4.10      4.94 o
   3 -12   2      496.11      485.02     13.62 o
   4 -12   2       49.27       30.77     11.10 o
   5 -12   2        9.10        9.84      8.76 o
   6 -12   2      160.11      141.45     18.73 o
   7 -12   2        1.92        4.97     10.40 o
   8 -12   2       38.80       36.12     17.64 o
   9 -12   2       37.25       36.13     26.88 o
  -5 -11   2      269.95      326.14     45.41 o
  -4 -11   2       90.32       83.36     29.09 o
  -3 -11   2      879.09     1019.44     41.31 o
  -2 -11   2       49.05       33.15     11.83 o
  -1 -11   2       96.43       97.30     14.21 o
   0 -11   2      160.49      155.15     16.67 o
   1 -11   2        3.63        5.78      5.48 o
   2 -11   2      402.40      374.49     13.19 o
   3 -11   2      364.93      320.86     11.40 o
   4 -11   2       40.83       32.41     10.23 o
   5 -11   2      162.12      139.39     12.55 o
   6 -11   2      116.59       94.00     13.85 o
   7 -11   2      205.00      236.64     21.32 o
   8 -11   2      195.86      186.38     22.22 o
   9 -11   2       44.33       51.55     15.42 o
  10 -11   2       15.84       18.53     24.78 o
  -7 -10   2      182.78      240.33     41.72 o
  -6 -10   2        0.53        3.86     11.11 o
  -5 -10   2      136.53      118.07     23.71 o
  -4 -10   2      179.39      163.72     26.22 o
  -3 -10   2      271.73      282.55     24.29 o
  -2 -10   2       30.97       17.82      7.79 o
  -1 -10   2      270.36      211.33     13.98 o
   0 -10   2       36.64       24.95      6.94 o
   1 -10   2       40.80       31.33      8.82 o
   2 -10   2      179.98      191.71      8.71 o
   3 -10   2        1.40        2.98      4.11 o
   4 -10   2     1250.44     1300.18     21.39 o
   5 -10   2      187.95      151.02     12.63 o
   6 -10   2      391.82      406.25     13.85 o
   7 -10   2       39.29       30.26     10.42 o
   8 -10   2        9.90        9.98     13.44 o
   9 -10   2       76.19       72.94     18.89 o
  10 -10   2        5.65        8.59     13.93 o
  11 -10   2       48.03       56.12     30.96 o
  -8  -9   2        9.40        7.67     20.89 o
  -7  -9   2       60.24       86.52     23.43 o
  -6  -9   2      314.12      329.38     23.03 o
  -5  -9   2      272.43      297.79     19.76 o
  -4  -9   2       79.51       74.70     11.36 o
  -3  -9   2      711.32      778.59     14.96 o
  -2  -9   2      944.31     1032.53     21.29 o
  -1  -9   2        0.39        1.11      3.02 o
   0  -9   2       10.82        8.16      6.99 o
   1  -9   2      309.40      304.93     10.29 o
   2  -9   2      359.45      342.34     10.30 o
   3  -9   2       72.31       77.13      8.49 o
   4  -9   2        7.77       13.44      6.73 o
   5  -9   2      123.72      108.22      7.48 o
   6  -9   2       11.56        3.58      4.68 o
   7  -9   2       49.38       51.60     13.76 o
   8  -9   2        8.38        5.30      6.93 o
   9  -9   2       46.23       50.54     18.71 o
  10  -9   2        8.11        4.33      8.33 o
  -9  -8   2      178.38      169.27     30.67 o
  -8  -8   2      158.48      193.27     23.01 o
  -7  -8   2      252.63      234.48     22.96 o
  -6  -8   2      245.41      261.15     21.55 o
  -5  -8   2       78.45       69.63     17.96 o
  -4  -8   2      413.32      411.31     12.33 o
  -3  -8   2      241.93      231.97      7.94 o
  -2  -8   2      148.69      142.08      7.86 o
  -1  -8   2     1891.66     2058.23     22.47 o
   0  -8   2      347.91      402.60     10.81 o
   1  -8   2       22.25        6.05      4.91 o
   2  -8   2      618.53      664.14     13.53 o
   3  -8   2      253.62      241.53     12.64 o
   4  -8   2      213.84      219.94      9.54 o
   5  -8   2      473.01      463.65      9.83 o
   6  -8   2       80.42       83.17      7.53 o
   7  -8   2      487.17      554.63     18.81 o
   8  -8   2      228.86      238.58     17.47 o
   9  -8   2        6.61        4.68      8.95 o
  10  -8   2       19.74       12.95     12.26 o
  11  -8   2        0.10        8.16     20.66 o
  -9  -7   2      329.92      320.23     43.23 o
  -8  -7   2        0.25        3.76      8.42 o
  -7  -7   2      112.96      100.39     14.85 o
  -6  -7   2      272.31      265.39     17.63 o
  -5  -7   2      197.52      188.51     10.67 o
  -4  -7   2      476.99      472.52     12.64 o
  -3  -7   2      853.98      820.90     14.44 o
  -2  -7   2      178.31      163.61      5.08 o
  -1  -7   2     1510.74     1521.04     18.18 o
   0  -7   2      130.33      131.81      7.67 o
   1  -7   2      261.87      242.77     11.99 o
   2  -7   2      392.66      439.99     10.67 o
   3  -7   2       23.28       13.62      7.66 o
   4  -7   2     1066.32     1145.98     16.80 o
   5  -7   2       11.45       12.54      4.26 o
   6  -7   2      579.46      557.94      9.98 o
   7  -7   2       18.26       18.62      6.00 o
   8  -7   2        3.56        2.14      5.64 o
   9  -7   2       36.37       16.72     11.28 o
  10  -7   2      134.22      145.35     18.92 o
  11  -7   2       45.29       42.74     26.66 o
 -10  -6   2       25.54       15.66     16.59 o
  -9  -6   2        1.13        4.18      8.75 o
  -8  -6   2       76.84       48.51     12.32 o
  -7  -6   2      293.95      291.12     16.42 o
  -6  -6   2      133.91      115.52      9.13 o
  -5  -6   2       11.69       14.00      4.99 o
  -4  -6   2      303.15      303.72      6.62 o
  -3  -6   2        9.08        8.42      2.86 o
  -2  -6   2      971.63      997.29     10.93 o
  -1  -6   2        4.34        2.78      2.95 o
   0  -6   2        2.47        1.91      2.95 o
   1  -6   2     3862.07     4044.17     27.12 o
   2  -6   2       11.77       12.09      4.55 o
   3  -6   2     1209.75     1298.79     36.70 o
   4  -6   2      545.12      671.79      9.85 o
   5  -6   2      582.00      648.58      8.74 o
   6  -6   2      140.38      111.17      5.82 o
   7  -6   2      943.11      977.88     16.79 o
   8  -6   2       25.57       18.34      9.64 o
   9  -6   2      111.92      118.04     15.74 o
  10  -6   2      161.50      167.69     33.63 o
  11  -6   2        0.24        4.67     17.46 o
  12  -6   2        0.68        3.09     15.24 o
 -10  -5   2      102.21       87.38     22.25 o
  -9  -5   2       13.05       11.86     10.56 o
  -8  -5   2       13.91        7.69      7.70 o
  -7  -5   2      141.08      124.31     12.93 o
  -6  -5   2        5.05        3.16      3.68 o
  -5  -5   2        5.94        4.57      1.71 o
  -4  -5   2      166.57      158.75      4.72 o
  -3  -5   2       79.79       77.86      4.21 o
  -2  -5   2     1330.76     1325.37     11.59 o
  -1  -5   2      518.21      578.36     10.14 o
   0  -5   2     3250.19     3286.72     33.50 o
   1  -5   2        8.95        4.29      2.88 o
   2  -5   2     4832.21     5311.00    107.53 o
   3  -5   2      276.71      305.01      9.33 o
   4  -5   2     2260.95     2263.89     16.22 o
   5  -5   2      507.93      503.86     10.88 o
   6  -5   2      124.76      113.69      7.56 o
   7  -5   2      532.88      573.94     12.27 o
   8  -5   2      292.84      322.87      8.89 o
   9  -5   2       46.58       41.98      9.08 o
  10  -5   2       15.95        1.74     13.04 o
  11  -5   2        1.55        5.37     18.12 o
  12  -5   2       13.22       15.36     17.75 o
 -11  -4   2       33.01       30.89     31.06 o
 -10  -4   2       10.84        7.76     13.24 o
  -9  -4   2       68.03       59.37     14.48 o
  -8  -4   2       10.14        5.90      7.20 o
  -7  -4   2       25.74       24.76     10.76 o
  -6  -4   2        2.34        2.13      2.68 o
  -5  -4   2      909.79     1007.26     10.85 o
  -4  -4   2     1714.18     1854.14     13.19 o
  -3  -4   2      567.90      640.34      6.83 o
  -2  -4   2     1028.56      999.78     13.59 o
  -1  -4   2       92.69      100.98      5.15 o
   0  -4   2     1648.01     1731.24     16.21 o
   1  -4   2     1233.72     1285.33     16.52 o
   2  -4   2       41.54       40.57      4.39 o
   3  -4   2     1223.50     1239.24     10.95 o
   4  -4   2      351.34      331.10      6.76 o
   5  -4   2      979.86     1099.64     20.69 o
   6  -4   2     1156.88     1261.57     16.10 o
   7  -4   2        1.65        3.27      2.96 o
   8  -4   2      571.31      574.37     10.79 o
   9  -4   2       76.47       70.10      9.86 o
  10  -4   2       36.33       30.97     18.51 o
  11  -4   2        1.32        4.78     10.60 o
  12  -4   2       11.78       10.59     13.78 o
 -11  -3   2       92.89      102.88     28.76 o
 -10  -3   2        7.88        8.94     12.35 o
  -9  -3   2        8.95        6.73      8.09 o
  -8  -3   2       30.49       21.23      8.99 o
  -7  -3   2      316.60      314.78     14.59 o
  -6  -3   2      409.19      469.40      9.83 o
  -5  -3   2      840.47      828.37     11.30 o
  -4  -3   2      756.49      801.35     11.92 o
  -3  -3   2       86.20       79.22      3.09 o
  -2  -3   2     1795.76     1934.26      9.63 o
  -1  -3   2     9130.85     9076.99     63.36 o
   0  -3   2    32848.28    30461.67    353.84 o
   1  -3   2     3338.35     3330.32     29.29 o
   2  -3   2      190.76      162.81      3.81 o
   3  -3   2      646.40      586.80     11.05 o
   4  -3   2      454.22      493.62      9.06 o
   5  -3   2      221.17      207.82      8.33 o
   6  -3   2      497.88      469.85      8.45 o
   7  -3   2      401.40      423.52      7.72 o
   8  -3   2      839.92      895.87     13.10 o
   9  -3   2        9.13        6.89      5.65 o
  10  -3   2      155.56      153.64     17.56 o
  11  -3   2      131.29      150.95     22.96 o
 -11  -2   2       32.34       15.05     14.82 o
 -10  -2   2        2.00        3.95      8.08 o
  -9  -2   2      145.20      135.82     14.94 o
  -8  -2   2     1204.15     1232.14     17.14 o
  -7  -2   2      959.20     1029.04     14.68 o
  -6  -2   2     1293.89     1370.13     18.00 o
  -5  -2   2       71.00       57.96      3.97 o
  -4  -2   2      850.72     1026.41     11.13 o
  -3  -2   2      659.53      762.77      7.36 o
  -2  -2   2     1770.68     1770.78      9.54 o
  -1  -2   2     1148.43     1102.97      5.40 o
   1  -2   2      107.74       92.90      4.96 o
   2  -2   2      855.76      879.32      8.44 o
   3  -2   2     2392.83     2526.60     24.50 o
   4  -2   2      313.16      308.75      5.53 o
   5  -2   2      252.77      277.33      5.50 o
   6  -2   2       54.49       48.33      4.43 o
   7  -2   2      152.47      129.34      6.44 o
   8  -2   2      153.09      149.59      8.49 o
   9  -2   2        2.00        3.79      4.38 o
  10  -2   2       24.90       10.71     10.50 o
  11  -2   2       41.57       19.44     17.48 o
 -12  -1   2        4.08        2.28     11.27 o
 -11  -1   2       15.36       14.37     16.02 o
 -10  -1   2       71.43       74.49     20.04 o
  -9  -1   2        2.35        4.95      5.56 o
  -8  -1   2     1575.47     1775.49     19.83 o
  -7  -1   2       93.69       76.21      6.50 o
  -6  -1   2       79.10       73.96      8.49 o
  -5  -1   2      344.36      303.63      5.95 o
  -4  -1   2      912.65      902.66     11.82 o
  -3  -1   2      192.58      167.86      4.94 o
  -2  -1   2     2135.31     2089.66     17.18 o
   2  -1   2     3772.00     3837.16     23.50 o
   3  -1   2      127.09      158.37      4.15 o
   4  -1   2      959.94      916.21     10.85 o
   5  -1   2      345.47      302.62      5.10 o
   6  -1   2       26.78       20.87      3.58 o
   7  -1   2      551.68      591.68     12.64 o
   8  -1   2      175.82      166.49      8.90 o
   9  -1   2        1.93        2.74      5.01 o
  10  -1   2        5.49        6.29      7.97 o
  11  -1   2      115.06       88.98     28.43 o
 -12   0   2        7.87       19.05     27.00 o
 -11   0   2       46.79       31.85     13.80 o
 -10   0   2       20.95        8.67      7.99 o
  -9   0   2      250.48      252.91     13.44 o
  -8   0   2        6.07        4.68      4.34 o
  -7   0   2      200.90      174.91      7.49 o
  -6   0   2     2217.68     2523.43     21.37 o
  -5   0   2      767.52      749.90     21.21 o
  -4   0   2        5.26        2.68      2.04 o
  -3   0   2       11.95       14.37      2.09 o
  -2   0   2     5194.57     5127.92     27.72 o
   2   0   2    22131.96    20998.55    114.38 o
   3   0   2     3188.87     3345.22     15.42 o
   4   0   2      142.22      116.34      3.16 o
   5   0   2     1181.57     1391.21     10.00 o
   6   0   2       28.34       18.92      5.19 o
   7   0   2     1407.51     1521.05     17.16 o
   8   0   2      449.86      417.79     10.62 o
   9   0   2      229.54      224.64     13.43 o
  10   0   2      130.92      108.59     15.07 o
  11   0   2      136.32      132.49     25.69 o
 -12   1   2       55.12       78.44     34.60 o
 -11   1   2       80.02       91.13     14.90 o
 -10   1   2        7.45       10.12     11.54 o
  -9   1   2       18.76       16.00      9.64 o
  -8   1   2     2464.04     2653.73     25.86 o
  -7   1   2      359.66      356.00      9.34 o
  -6   1   2      399.74      370.59     16.84 o
  -5   1   2       19.05       18.77      3.23 o
  -4   1   2      275.97      277.90      4.46 o
  -3   1   2      764.27      715.43      6.43 o
  -2   1   2      643.84      616.00      6.51 o
   1   1   2    10067.54     9739.87     54.24 o
   2   1   2     5375.26     5589.21     36.14 o
   3   1   2      786.76      840.78     10.27 o
   4   1   2     2653.82     2663.24     16.83 o
   5   1   2      134.90      110.47      5.48 o
   6   1   2      454.38      479.80      9.20 o
   7   1   2      975.54     1030.18     21.31 o
   8   1   2       44.08       29.79      6.80 o
   9   1   2      220.58      231.76     14.55 o
  10   1   2       47.71       30.95     11.90 o
  11   1   2       20.57       22.07     20.55 o
 -12   2   2       11.81        6.63     19.67 o
 -11   2   2      364.98      392.20     20.58 o
 -10   2   2       16.18        5.60      8.23 o
  -9   2   2       56.44       37.58     10.75 o
  -8   2   2     1179.30     1240.36     16.90 o
  -7   2   2      200.25      182.07      9.23 o
  -6   2   2     1760.37     1945.26     22.81 o
  -5   2   2      691.75      751.20      7.54 o
  -4   2   2     3539.95     3835.89     29.79 o
  -3   2   2      497.53      412.03      7.39 o
  -2   2   2    11458.06    11354.91     32.33 o
  -1   2   2     5091.66     4771.24     38.58 o
   0   2   2     1965.55     2045.33      9.17 o
   1   2   2     4658.49     4671.42     34.02 o
   2   2   2      673.58      645.45      7.90 o
   3   2   2     1296.37     1407.00     14.83 o
   4   2   2     4755.29     5148.26     33.95 o
   5   2   2      381.69      384.49      5.71 o
   6   2   2       23.14       18.49      2.84 o
   7   2   2        0.13        2.10      2.94 o
   8   2   2      372.69      380.45     14.08 o
   9   2   2        5.75        5.73      7.74 o
  10   2   2        8.06       10.54     10.05 o
 -12   3   2      111.39      126.75     21.88 o
 -11   3   2       22.07       23.45     15.05 o
 -10   3   2       74.84       73.02     16.11 o
  -9   3   2       12.62        6.55      7.36 o
  -8   3   2       16.19       10.85     11.87 o
  -7   3   2      241.12      262.60     19.29 o
  -6   3   2      141.21      127.91      9.34 o
  -5   3   2      406.29      434.29      6.14 o
  -4   3   2     5274.06     6020.21     41.16 o
  -3   3   2     3661.71     4014.01     19.15 o
  -2   3   2        7.60        6.01      1.94 o
  -1   3   2     4530.96     4565.80     32.62 o
   0   3   2      404.27      494.92      5.59 o
   1   3   2        4.57        2.58      0.92 o
   2   3   2        8.27       14.61      2.48 o
   3   3   2      146.37      146.52      9.14 o
   4   3   2      110.53      103.47      4.39 o
   5   3   2        0.21        1.75      1.82 o
   6   3   2       83.25       82.14     11.74 o
   7   3   2      152.48      109.89     11.83 o
   8   3   2       92.71       82.64     12.27 o
   9   3   2       19.78       24.96     12.26 o
  10   3   2        5.46        8.78     10.43 o
 -12   4   2       60.98       51.57     16.98 o
 -11   4   2        3.40        5.34     10.99 o
 -10   4   2        0.33        1.56      8.60 o
  -9   4   2      563.33      611.44     28.73 o
  -8   4   2       99.41       75.59     14.17 o
  -7   4   2       12.60       10.31      3.91 o
  -6   4   2      273.61      285.55      5.19 o
  -5   4   2      173.88      186.98      3.58 o
  -4   4   2       57.80       78.34      3.20 o
  -3   4   2      119.99      119.05      3.70 o
  -2   4   2      595.35      548.45      6.91 o
  -1   4   2     1172.42     1186.23     12.90 o
   0   4   2       93.80       89.34      3.86 o
   1   4   2      322.91      380.80      8.87 o
   2   4   2      193.38      190.08      4.51 o
   3   4   2      140.04      132.57      9.23 o
   4   4   2       76.90       86.04     12.11 o
   5   4   2        1.36        1.72      3.07 o
   6   4   2        4.03        0.93      4.09 o
   7   4   2       33.54       23.68     10.12 o
   8   4   2       11.31       12.99     10.27 o
   9   4   2        5.37        7.30     12.69 o
 -12   5   2       22.53       19.96     23.42 o
 -11   5   2        5.30        7.60     12.15 o
 -10   5   2       79.23       97.55     30.50 o
  -9   5   2      337.86      340.93     19.71 o
  -8   5   2      817.91      829.17     32.95 o
  -7   5   2      167.74      154.44     11.22 o
  -6   5   2      118.66      102.41      3.47 o
  -5   5   2     1712.62     1794.58     11.70 o
  -4   5   2       99.04       92.47      4.60 o
  -3   5   2        5.55        7.70      3.23 o
  -2   5   2       36.51       28.19      4.12 o
  -1   5   2      429.24      390.96     13.24 o
   0   5   2      963.32     1097.50     12.14 o
   1   5   2      223.28      229.37      5.09 o
   2   5   2      121.11       92.69      5.99 o
   3   5   2     3032.11     3294.47     57.17 o
   4   5   2      322.60      333.41     14.49 o
   5   5   2      141.81      125.14     19.34 o
   6   5   2      698.28      724.27     22.68 o
   7   5   2       13.29        4.66      9.71 o
   8   5   2        0.89        6.13     11.46 o
   9   5   2       42.44       37.79     17.47 o
 -11   6   2      100.30       80.52     29.80 o
 -10   6   2       78.98       48.84     21.74 o
  -9   6   2        5.15        4.14      7.62 o
  -8   6   2       28.52       24.85      8.34 o
  -7   6   2      383.40      422.10     11.50 o
  -6   6   2       11.56        6.75      3.59 o
  -5   6   2       47.17       38.30      6.21 o
  -4   6   2      841.86      872.19     32.97 o
  -3   6   2      220.86      208.92      6.93 o
  -2   6   2      459.28      473.21      9.31 o
  -1   6   2     1251.82     1388.65     15.63 o
   0   6   2      232.11      267.22      6.97 o
   1   6   2     2738.23     3078.23     30.10 o
   2   6   2      267.54      258.05      9.50 o
   3   6   2     1080.65     1144.57     24.91 o
   4   6   2      396.91      429.78     25.24 o
   5   6   2       13.32        6.63     10.08 o
   6   6   2       92.43       77.20     25.68 o
   7   6   2        8.43        4.65     10.74 o
   8   6   2       21.82       25.77     15.02 o
   9   6   2        3.42        6.80     15.65 o
 -11   7   2        5.78       10.01     25.47 o
 -10   7   2      138.89      178.43     28.87 o
  -9   7   2      479.82      548.36     31.83 o
  -8   7   2      244.14      187.38     11.55 o
  -7   7   2      690.51      709.47     19.18 o
  -6   7   2        9.06        8.31      4.83 o
  -5   7   2      230.35      221.76      8.64 o
  -4   7   2        1.39        4.38      2.98 o
  -3   7   2      235.65      222.07      8.44 o
  -2   7   2       12.86       10.97      5.09 o
  -1   7   2        0.50        4.87      3.43 o
   0   7   2        4.21        1.88      2.48 o
   1   7   2      698.03      718.66     16.52 o
   2   7   2      152.05      135.88      9.92 o
   3   7   2      262.41      287.41     20.58 o
   4   7   2      407.32      424.55     17.91 o
   5   7   2      195.74      225.14     16.27 o
   6   7   2      173.83      125.26     19.12 o
   7   7   2        1.03        7.07     12.30 o
   8   7   2        9.53       11.88     15.33 o
 -10   8   2       38.74       63.76     30.56 o
  -9   8   2        8.52        4.84     13.93 o
  -8   8   2       84.21       94.67     11.22 o
  -7   8   2      110.87       92.93     10.18 o
  -6   8   2      502.73      499.54     12.35 o
  -5   8   2      325.51      350.11     18.48 o
  -4   8   2     1904.65     1970.97     20.69 o
  -3   8   2      179.76      159.78      9.10 o
  -2   8   2       68.16       62.95      7.75 o
  -1   8   2      249.75      248.34      8.39 o
   0   8   2       55.45       66.83     12.09 o
   1   8   2       31.88       25.81      9.16 o
   2   8   2        3.04        4.04      4.94 o
   3   8   2      377.89      362.36     25.86 o
   4   8   2       35.08       18.93     20.21 o
   5   8   2      783.76      875.58     60.18 o
   6   8   2       11.55        9.09     10.08 o
   7   8   2       36.71       38.27     21.85 o
 -10   9   2        0.70        4.80     22.53 o
  -9   9   2       86.28       74.12     21.44 o
  -8   9   2      458.45      522.96     18.64 o
  -7   9   2      141.25      133.88     11.61 o
  -6   9   2        1.86        2.47      5.38 o
  -5   9   2      481.80      496.43     14.70 o
  -4   9   2      162.34      155.19      9.64 o
  -3   9   2     1091.72     1161.91     22.50 o
  -2   9   2       84.26       64.99      9.20 o
  -1   9   2       23.46       16.49      6.44 o
   0   9   2        4.62        1.84      4.89 o
   1   9   2      677.14      695.31     18.48 o
   2   9   2      189.59      155.34     25.56 o
   3   9   2      900.89      942.58     37.97 o
   4   9   2      211.31      200.34     27.05 o
   5   9   2       13.30       11.32     18.21 o
   6   9   2        2.37        5.63     18.36 o
  -9  10   2      108.28       97.22     14.09 o
  -8  10   2      192.19      205.15     16.83 o
  -7  10   2       32.93       23.83     10.25 o
  -6  10   2       21.06       15.04      7.58 o
  -5  10   2       90.77       73.00     12.74 o
  -4  10   2       83.02       63.77      8.46 o
  -3  10   2      372.13      385.17     13.75 o
  -2  10   2        5.36        5.82      6.02 o
  -1  10   2      337.32      358.06     16.65 o
   0  10   2      460.20      486.34     17.35 o
   1  10   2      245.54      183.93     15.24 o
   2  10   2      376.92      382.13     28.82 o
   3  10   2        5.72        9.93     14.48 o
   4  10   2       35.22       37.22     23.08 o
   5  10   2      214.32      225.98     31.05 o
  -9  11   2       11.75        7.13     10.07 o
  -8  11   2       57.12       41.31     15.13 o
  -7  11   2       20.61       24.79     12.46 o
  -6  11   2       18.68       13.23      8.77 o
  -5  11   2       17.96       12.60     10.58 o
  -4  11   2      548.97      592.21     15.02 o
  -3  11   2      747.17      782.90     16.00 o
  -2  11   2      195.52      184.45     14.14 o
  -1  11   2      205.20      166.31     18.57 o
   0  11   2      238.75      194.18     18.37 o
   1  11   2       21.28       25.91     21.64 o
   2  11   2        0.33        2.04     11.69 o
   3  11   2       25.38       19.87     20.20 o
   4  11   2        0.26        8.00     24.27 o
  -9  12   2        9.23       10.68     26.14 o
  -8  12   2       30.67       13.35     10.81 o
  -7  12   2        0.38        3.80      8.70 o
  -6  12   2        3.30        1.25      5.95 o
  -5  12   2       28.22       10.62      7.73 o
  -4  12   2       29.41       32.01     11.18 o
  -3  12   2       66.35       57.70     12.00 o
  -2  12   2      522.64      503.56     19.35 o
  -1  12   2      190.95      203.67     19.86 o
   0  12   2       39.44       42.90     15.30 o
   1  12   2      171.04      172.05     37.58 o
   2  12   2      247.07      294.73     39.45 o
   3  12   2        0.39        6.69     19.66 o
  -8  13   2       12.55       25.04     23.15 o
  -7  13   2        0.00        1.64      8.60 o
  -6  13   2       46.42       42.12     13.49 o
  -5  13   2      273.68      261.14     19.28 o
  -4  13   2       33.37       28.78     15.35 o
  -3  13   2        2.99        7.63     10.12 o
  -2  13   2        3.22        7.13     10.39 o
  -1  13   2       34.25       32.88     14.31 o
   0  13   2        3.94        1.74     11.43 o
   1  13   2      182.23      163.95     36.90 o
  -6  14   2       30.98       35.63     28.54 o
  -5  14   2        6.38        5.44     18.93 o
  -4  14   2       53.45       62.73     21.85 o
  -3  14   2        3.29        4.35     12.20 o
  -2  14   2       25.72       13.60     12.76 o
  -1  14   2       65.00       51.67     33.35 o
   1 -15   3       24.40       19.37     16.80 o
   2 -15   3        7.67        3.65     10.73 o
   3 -15   3        0.63        5.40     17.74 o
   4 -15   3       25.23       15.19     25.09 o
   5 -15   3       61.40       74.42     30.89 o
   6 -15   3        4.93        4.23     18.90 o
  -1 -14   3       33.88       42.21     24.38 o
   0 -14   3        5.98        6.58     13.22 o
   1 -14   3       25.22       15.67     13.15 o
   2 -14   3       68.04       68.08     20.82 o
   3 -14   3      287.62      336.15     37.39 o
   4 -14   3       15.05       14.36     11.97 o
   5 -14   3       22.71       18.34     14.81 o
   6 -14   3       44.94       27.19     14.17 o
   7 -14   3       40.37       42.96     31.49 o
  -3 -13   3       11.29       14.75     25.87 o
  -2 -13   3       43.29       35.52     26.14 o
  -1 -13   3       45.95       24.77     12.71 o
   0 -13   3       25.31       10.09     11.59 o
   1 -13   3      120.29      122.19     18.02 o
   2 -13   3       45.45       47.62     15.26 o
   3 -13   3       25.10       14.47     10.15 o
   4 -13   3        0.00        3.36      7.45 o
   5 -13   3      105.14       74.52     16.04 o
   6 -13   3       96.64      117.23     21.35 o
   7 -13   3        5.73        8.05     14.54 o
   8 -13   3       47.64       35.46     24.08 o
  -5 -12   3       68.74       54.28     29.42 o
  -4 -12   3        9.70        3.19     13.32 o
  -3 -12   3       19.53        7.58     24.23 o
  -2 -12   3      147.37      170.14     33.40 o
  -1 -12   3       60.52       40.38     13.33 o
   0 -12   3       47.22       45.85     16.25 o
   1 -12   3      119.61      104.23     16.81 o
   2 -12   3       14.48       16.70      6.93 o
   3 -12   3       49.63       37.91     10.41 o
   4 -12   3        1.31        1.76      6.56 o
   5 -12   3       57.81       44.86     16.80 o
   6 -12   3      225.41      211.42     21.59 o
   7 -12   3       47.65       35.52     15.74 o
   8 -12   3       74.77       51.58     17.44 o
   9 -12   3       20.67       10.46     21.65 o
  -6 -11   3        1.70       10.82     17.66 o
  -5 -11   3      165.53      189.55     33.53 o
  -4 -11   3     1205.79     1408.26     49.37 o
  -3 -11   3        8.13        4.67      7.75 o
  -2 -11   3      347.26      363.19     16.15 o
  -1 -11   3      181.85      185.77     16.35 o
   0 -11   3      111.95      112.83     15.12 o
   1 -11   3        0.16        4.10      5.34 o
   2 -11   3        1.73        2.49      3.90 o
   3 -11   3      220.97      188.26     13.12 o
   4 -11   3       69.51       69.11     10.41 o
   5 -11   3      658.22      678.24     17.02 o
   6 -11   3      219.50      226.05     20.09 o
   7 -11   3        3.30        2.36      7.51 o
   8 -11   3        6.76        6.61     12.90 o
   9 -11   3       43.01       56.19     18.94 o
  10 -11   3      139.00      157.58     29.51 o
  -7 -10   3      118.92      113.73     23.18 o
  -6 -10   3       25.76       20.72     16.54 o
  -5 -10   3      338.37      433.23     31.35 o
  -4 -10   3        9.28       14.00      8.82 o
  -3 -10   3       74.08       69.11     13.42 o
  -2 -10   3      174.35      146.48     10.07 o
  -1 -10   3       43.98       33.83      8.71 o
   0 -10   3       55.15       33.37     10.88 o
   1 -10   3      693.35      753.23     30.66 o
   2 -10   3      253.32      199.98     16.10 o
   3 -10   3       91.63       63.81      8.90 o
   4 -10   3      212.75      223.13     11.45 o
   5 -10   3      175.32      177.82     12.23 o
   6 -10   3       49.39       39.93      9.62 o
   7 -10   3      233.53      213.59     19.85 o
   8 -10   3      197.31      210.00     20.46 o
   9 -10   3       67.76       66.04     17.91 o
  10 -10   3      255.88      327.53     53.69 o
  -8  -9   3       80.43       90.58     39.56 o
  -7  -9   3       74.97       70.89     15.79 o
  -6  -9   3       30.31       17.84     13.06 o
  -5  -9   3      299.45      297.25     18.38 o
  -4  -9   3       13.16        8.26      6.18 o
  -3  -9   3     1788.68     1991.07     22.04 o
  -2  -9   3       70.30       70.44      8.45 o
  -1  -9   3      457.30      461.52     12.59 o
   0  -9   3     1176.89     1261.74     19.94 o
   1  -9   3       58.27       51.25     10.37 o
   2  -9   3      386.23      381.09     18.17 o
   3  -9   3      130.93      128.10     11.72 o
   4  -9   3       33.13       20.35      6.41 o
   5  -9   3      482.00      472.11     16.93 o
   6  -9   3      111.68      104.96      9.10 o
   7  -9   3       30.86       18.35     10.89 o
   8  -9   3       59.52       46.37     15.43 o
   9  -9   3       44.88       33.78     15.02 o
  10  -9   3       13.96        9.55     13.99 o
  -9  -8   3       43.60       38.14     26.97 o
  -8  -8   3        3.58        8.14     13.86 o
  -7  -8   3       84.13       55.76     20.10 o
  -6  -8   3      189.14      179.86     19.74 o
  -5  -8   3      203.83      192.89     10.82 o
  -4  -8   3      434.13      461.86     22.30 o
  -3  -8   3      403.80      421.49      9.75 o
  -2  -8   3      172.78      164.49      7.25 o
  -1  -8   3      162.97      147.20      7.40 o
   0  -8   3       23.70       18.45      6.41 o
   1  -8   3        0.46        1.76      2.87 o
   2  -8   3      251.25      240.12     12.05 o
   3  -8   3     2085.71     2163.11     27.24 o
   4  -8   3     1450.30     1567.93     27.75 o
   5  -8   3      172.67      171.87      7.92 o
   6  -8   3     1085.45     1146.21     18.50 o
   7  -8   3       32.45       24.96      8.47 o
   8  -8   3        5.82        5.63      8.30 o
   9  -8   3      194.25      196.86     18.18 o
  10  -8   3       95.01       93.14     17.17 o
  11  -8   3       22.79       23.50     25.22 o
 -10  -7   3       79.32       77.75     32.87 o
  -9  -7   3        3.05        3.35      7.72 o
  -8  -7   3        8.36        6.09      9.57 o
  -7  -7   3      396.37      387.90     20.52 o
  -6  -7   3       25.83       15.68      6.74 o
  -5  -7   3     1239.01     1386.48     18.36 o
  -4  -7   3        3.54        4.59      2.75 o
  -3  -7   3      287.27      284.71      9.25 o
  -2  -7   3       79.76       64.00      7.99 o
  -1  -7   3      105.59       95.63     11.34 o
   0  -7   3       91.46       65.97      6.79 o
   1  -7   3      418.55      373.93     10.40 o
   2  -7   3      378.34      342.51     10.96 o
   3  -7   3      694.12      708.21     15.02 o
   4  -7   3        6.56        5.34      3.43 o
   5  -7   3      408.11      383.95      8.04 o
   6  -7   3       14.91        9.35      5.19 o
   7  -7   3      648.53      725.31     15.17 o
   8  -7   3      279.64      273.29     16.49 o
   9  -7   3        7.98        2.70      6.80 o
  10  -7   3        9.03        9.69     20.95 o
  11  -7   3       15.79       12.15     20.53 o
 -10  -6   3       24.09       24.53     27.89 o
  -9  -6   3       59.56       29.17     12.78 o
  -8  -6   3      268.87      301.10     16.68 o
  -7  -6   3       94.42       79.06     11.78 o
  -6  -6   3      238.63      239.76      9.19 o
  -5  -6   3      219.51      208.27      8.06 o
  -4  -6   3      150.83      145.90      7.52 o
  -3  -6   3      669.97      614.84     10.99 o
  -2  -6   3      453.12      425.95      9.96 o
  -1  -6   3      914.12      905.20     13.87 o
   0  -6   3      159.69      196.66     10.54 o
   1  -6   3      174.02      150.79      8.62 o
   2  -6   3      974.40     1106.88     19.05 o
   3  -6   3       14.99        6.66      4.75 o
   4  -6   3      583.61      656.41      9.85 o
   5  -6   3      263.56      281.99     11.04 o
   6  -6   3      545.02      561.53     12.55 o
   7  -6   3      112.70      107.61      9.04 o
   8  -6   3      816.03      852.63     25.59 o
   9  -6   3       31.04       28.38     12.35 o
  10  -6   3        3.06        8.00     17.13 o
  11  -6   3        6.72        2.80     14.83 o
  12  -6   3        5.73        9.48     22.20 o
 -10  -5   3       10.81        5.92     15.11 o
  -9  -5   3       38.13       40.77     12.99 o
  -8  -5   3       57.47       45.69     12.98 o
  -7  -5   3       41.71       36.85      7.95 o
  -6  -5   3      374.18      325.36      8.55 o
  -5  -5   3      836.86      876.95     12.45 o
  -4  -5   3        3.72        2.90      2.23 o
  -3  -5   3      309.75      279.55     10.16 o
  -2  -5   3       58.87       54.90      4.95 o
  -1  -5   3        0.36        6.98      3.58 o
   0  -5   3      939.86      906.20     15.44 o
   1  -5   3     1772.01     1873.42     21.75 o
   2  -5   3       14.23       20.01      4.03 o
   3  -5   3       53.66       57.88      3.25 o
   4  -5   3      134.18      107.35      4.19 o
   5  -5   3      348.18      389.63     11.42 o
   6  -5   3        2.51        6.24      4.76 o
   7  -5   3        3.23        1.92      3.29 o
   8  -5   3      369.25      356.96      8.63 o
   9  -5   3       47.39       42.75      9.16 o
  10  -5   3       75.37       76.70     23.31 o
  11  -5   3       14.18        9.24     13.25 o
  12  -5   3        3.78        3.85     12.75 o
 -11  -4   3       16.41       36.31     27.25 o
 -10  -4   3       11.56        9.57     14.28 o
  -9  -4   3       10.09       12.25      9.08 o
  -8  -4   3        2.75        4.04      5.92 o
  -7  -4   3       38.31       33.55      6.79 o
  -6  -4   3      691.98      724.43     11.83 o
  -5  -4   3       71.47       65.21      5.58 o
  -4  -4   3      573.67      619.26      9.67 o
  -3  -4   3     2369.13     2642.64     15.49 o
  -2  -4   3      216.23      204.22      5.01 o
  -1  -4   3     5444.20     5532.15     30.65 o
   0  -4   3      486.92      520.65      8.22 o
   1  -4   3     1986.60     1937.23     16.01 o
   2  -4   3        2.20       16.27      4.25 o
   3  -4   3       25.98       20.03      2.69 o
   4  -4   3      113.33      106.49      7.87 o
   5  -4   3      686.08      663.55      9.85 o
   6  -4   3      184.10      177.46      7.67 o
   7  -4   3      158.50      145.99      5.79 o
   8  -4   3      450.36      458.81     11.23 o
   9  -4   3      269.19      277.56     16.15 o
  10  -4   3       23.29       11.54     11.75 o
  11  -4   3        6.84        3.93      7.87 o
  12  -4   3       77.80       68.53     35.69 o
 -11  -3   3      139.98      126.85     34.93 o
 -10  -3   3       18.53       11.03     11.46 o
  -9  -3   3      489.38      567.84     17.26 o
  -8  -3   3       20.59        8.94      5.41 o
  -7  -3   3       87.46       56.53      7.64 o
  -6  -3   3       10.63        9.34      4.14 o
  -5  -3   3      962.80      993.69     12.53 o
  -4  -3   3     2446.03     2635.47     20.44 o
  -3  -3   3      109.74      114.06      9.56 o
  -2  -3   3      804.64      732.21     12.31 o
  -1  -3   3    12221.71    12027.79     33.73 o
   0  -3   3     8876.84     8918.64     68.60 o
   1  -3   3      129.00      109.62      7.29 o
   2  -3   3      122.68      117.16      5.73 o
   3  -3   3      369.94      428.10      5.57 o
   4  -3   3        2.08        4.68      2.36 o
   5  -3   3        7.64        2.69      2.30 o
   6  -3   3     2512.61     2832.82     17.81 o
   7  -3   3      889.24      937.10     11.28 o
   8  -3   3      384.28      374.73     12.92 o
   9  -3   3       54.55       53.38      9.73 o
  10  -3   3        5.07        5.66      8.58 o
  11  -3   3       28.73       13.14     17.90 o
 -11  -2   3      155.25      177.09     23.08 o
 -10  -2   3        2.29        3.34      8.76 o
  -9  -2   3       65.83       56.97      9.60 o
  -8  -2   3        0.63        3.61      3.54 o
  -7  -2   3      461.18      417.40      9.95 o
  -6  -2   3       80.11       76.82      5.57 o
  -5  -2   3        0.75        3.40      2.70 o
  -4  -2   3      123.98      151.40      5.50 o
  -3  -2   3      547.77      594.97      8.87 o
  -2  -2   3      215.18      252.13      4.46 o
  -1  -2   3     9750.14     9222.15     42.62 o
   0  -2   3       12.38        8.55      1.20 o
   1  -2   3     2425.08     2577.26     16.90 o
   2  -2   3        0.01        2.15      1.70 o
   3  -2   3     2534.39     2606.01     14.44 o
   4  -2   3     1380.46     1363.13     14.56 o
   5  -2   3     2609.26     2927.93     16.29 o
   6  -2   3       17.33       17.69      3.58 o
   7  -2   3       13.80       10.34      3.63 o
   8  -2   3      172.87      170.60      9.03 o
   9  -2   3        0.01        2.13      4.41 o
  10  -2   3       96.79       89.41     14.28 o
  11  -2   3       51.68       53.01     28.71 o
 -12  -1   3        1.34        1.38     16.80 o
 -11  -1   3       32.19       27.78     17.41 o
 -10  -1   3       49.99       47.09     13.22 o
  -9  -1   3        1.28        1.67      5.72 o
  -8  -1   3        5.43        3.73      3.24 o
  -7  -1   3      699.35      765.43     14.37 o
  -6  -1   3      311.71      302.76      8.51 o
  -5  -1   3       89.52       87.49      6.18 o
  -4  -1   3     1549.91     1559.46     14.50 o
  -3  -1   3      687.99      656.27      6.64 o
  -2  -1   3      253.64      291.04      5.41 o
  -1  -1   3      160.78      134.71      2.71 o
   1  -1   3      608.67      498.59      6.66 o
   2  -1   3      195.53      217.61      2.73 o
   3  -1   3      946.01      946.38     16.28 o
   4  -1   3      718.79      769.04      6.78 o
   5  -1   3       55.90       60.28      2.99 o
   6  -1   3       19.30       18.34      3.84 o
   7  -1   3      426.62      428.44      7.38 o
   8  -1   3       29.33       29.08      7.19 o
   9  -1   3        8.59        6.28      5.68 o
  10  -1   3       52.09       51.44     14.75 o
  11  -1   3       90.19       57.07     27.48 o
 -12   0   3        0.03        8.49     21.79 o
 -11   0   3        6.65        4.36     11.23 o
 -10   0   3      153.67      135.95     14.82 o
  -9   0   3      145.27      153.68     15.99 o
  -8   0   3      552.91      551.51     16.24 o
  -7   0   3     1269.74     1332.46     17.17 o
  -6   0   3      131.13      124.16      6.93 o
  -5   0   3     1900.38     2088.35     19.31 o
  -4   0   3       56.61       61.03      2.87 o
  -3   0   3     5052.26     5007.12     14.99 o
  -2   0   3     2652.69     2495.45     11.05 o
  -1   0   3     2407.74     2341.08     24.09 o
   0   0   3        0.35        0.77      0.92 o
   1   0   3     7474.23     7311.11     53.80 o
   2   0   3       36.04       31.75      2.65 o
   3   0   3     1048.48     1060.60      9.41 o
   4   0   3     5705.31     6087.81     44.33 o
   5   0   3      261.62      252.48      4.70 o
   6   0   3        1.62        1.49      1.33 o
   7   0   3      431.07      463.07     10.05 o
   8   0   3        0.19        1.57      3.16 o
   9   0   3       75.72       61.49      9.99 o
  10   0   3        8.46        6.66     10.59 o
  11   0   3       20.30       16.47     23.13 o
 -12   1   3        3.49        4.34     14.76 o
 -11   1   3       19.98       14.11     11.03 o
 -10   1   3      339.66      383.18     20.27 o
  -9   1   3       35.86       22.39      9.43 o
  -8   1   3       36.03       28.81     11.35 o
  -7   1   3       77.57       70.63      8.55 o
  -6   1   3        4.32        3.81      2.96 o
  -5   1   3     2313.87     2326.00     43.05 o
  -4   1   3      188.35      235.17      3.54 o
  -3   1   3      211.59      202.67      6.72 o
  -2   1   3     5034.44     4831.56     23.07 o
  -1   1   3       10.16        9.08      3.43 o
   0   1   3       51.86       48.44      3.44 o
   1   1   3      447.14      503.42     10.87 o
   2   1   3      879.91      866.29     13.88 o
   3   1   3      738.53      818.88     15.43 o
   4   1   3     2466.23     2717.16     17.33 o
   5   1   3     1663.33     1726.17     15.63 o
   6   1   3      253.18      229.74      7.36 o
   7   1   3       70.55       69.34      7.74 o
   8   1   3      238.71      231.74     12.24 o
   9   1   3       33.20       37.39     10.35 o
  10   1   3      203.65      219.65     22.16 o
 -12   2   3        2.77        4.17      8.91 o
 -11   2   3       14.33        7.35     13.10 o
 -10   2   3        7.83        5.58      7.63 o
  -9   2   3      144.93      141.72     16.28 o
  -8   2   3       94.23       59.37     16.40 o
  -7   2   3     1510.24     1580.15     16.00 o
  -6   2   3     1010.85     1071.20     11.70 o
  -5   2   3      615.28      581.98      7.67 o
  -4   2   3     1069.40     1107.31     14.68 o
  -3   2   3       49.60       73.37      5.12 o
  -2   2   3     4562.85     4746.91     13.92 o
  -1   2   3     4528.02     4599.34     25.74 o
   0   2   3     7085.35     7009.99     20.02 o
   1   2   3      680.26      683.74      8.20 o
   2   2   3      836.12      783.82     19.05 o
   3   2   3     4231.01     4536.46     18.57 o
   4   2   3      254.38      255.04      6.41 o
   5   2   3       31.96       31.36      4.56 o
   6   2   3        0.03        1.56      2.22 o
   7   2   3       29.28       25.87      9.08 o
   8   2   3     1318.75     1340.66     23.26 o
   9   2   3       71.56       72.43     14.82 o
  10   2   3        5.12        8.85     12.69 o
 -12   3   3       12.67       11.68     14.62 o
 -11   3   3       13.08       11.25     11.91 o
 -10   3   3       60.87       53.22     14.89 o
  -9   3   3       14.52        6.60     10.45 o
  -8   3   3      247.03      228.49     13.70 o
  -7   3   3       19.78       17.87      3.58 o
  -6   3   3        3.37        3.44      1.46 o
  -5   3   3       11.64        3.79      2.89 o
  -4   3   3        9.46       15.62      4.68 o
  -3   3   3     3479.83     3674.62     33.76 o
  -2   3   3      141.99      115.13      3.61 o
  -1   3   3      197.78      226.21      8.25 o
   0   3   3       11.51        7.98      2.37 o
   1   3   3       11.81        6.49      1.91 o
   2   3   3       93.11       94.21      2.23 o
   3   3   3      396.44      403.07      8.25 o
   4   3   3      235.47      249.35      9.17 o
   5   3   3     1037.51     1052.39     11.94 o
   6   3   3      781.45      742.40     21.25 o
   7   3   3       95.84       87.01     16.05 o
   8   3   3        2.22        3.79      6.61 o
   9   3   3        1.59        4.05     11.21 o
  10   3   3       24.20        9.64     14.74 o
 -12   4   3       35.62       34.04     16.33 o
 -11   4   3      189.09      213.18     21.81 o
 -10   4   3       69.18       68.86     25.70 o
  -9   4   3      119.65       98.02     21.68 o
  -8   4   3        4.57        3.59      6.90 o
  -7   4   3       32.34       21.70      8.92 o
  -6   4   3      568.78      568.02      6.57 o
  -5   4   3       48.58       36.52      2.77 o
  -4   4   3      604.04      637.31      7.59 o
  -3   4   3      741.96      733.70     10.18 o
  -2   4   3       61.89       61.86      4.99 o
  -1   4   3       54.24       41.39      4.24 o
   0   4   3      138.42      189.52      7.97 o
   1   4   3      169.50      153.39      3.59 o
   2   4   3      656.75      660.21      9.79 o
   3   4   3      179.19      184.67      8.15 o
   4   4   3     1116.87     1272.28     24.89 o
   5   4   3      149.17      124.56     14.42 o
   6   4   3       33.66       27.53     11.02 o
   7   4   3       39.47       22.15     13.78 o
   8   4   3       94.79       78.17     17.88 o
   9   4   3       54.11       54.22     15.46 o
  10   4   3       13.34       10.77     22.21 o
 -12   5   3       19.12        7.05     11.44 o
 -11   5   3      352.68      488.42     37.06 o
 -10   5   3        0.01        1.16     10.67 o
  -9   5   3        5.37        0.83      4.78 o
  -8   5   3       82.11       84.80     14.01 o
  -7   5   3       38.93       39.97      8.51 o
  -6   5   3      953.60      999.19     18.24 o
  -5   5   3      106.30      102.44      5.63 o
  -4   5   3       88.82       72.08      4.70 o
  -3   5   3      228.73      213.79      6.65 o
  -2   5   3      227.12      233.43      6.75 o
  -1   5   3     1291.20     1483.76     20.49 o
   0   5   3        3.88        8.18      4.22 o
   1   5   3      942.30      968.88     12.04 o
   2   5   3      571.40      648.56     23.54 o
   3   5   3       10.16       11.92      7.18 o
   4   5   3        9.70        5.03      5.55 o
   5   5   3        0.54        3.49      6.68 o
   6   5   3      312.70      289.00     16.37 o
   7   5   3       81.75       63.93     17.09 o
   8   5   3       48.59       30.28     12.13 o
   9   5   3      293.72      311.49     32.75 o
 -11   6   3       21.31       12.08     14.73 o
 -10   6   3       48.68       35.09     25.02 o
  -9   6   3      630.40      694.20     21.23 o
  -8   6   3      671.19      688.35     19.83 o
  -7   6   3      237.25      226.29     17.90 o
  -6   6   3       49.94       42.68      7.71 o
  -5   6   3      139.82      151.28      7.69 o
  -4   6   3      594.27      644.67     11.14 o
  -3   6   3       21.82       20.52      4.03 o
  -2   6   3      196.31      221.95      7.40 o
  -1   6   3      269.64      281.21      7.95 o
   0   6   3        7.38        3.28      2.85 o
   1   6   3        3.54        4.30      2.61 o
   2   6   3      230.05      198.72     16.11 o
   3   6   3      167.89      171.67     21.62 o
   4   6   3     1228.36     1362.99     30.20 o
   5   6   3       88.04       98.93     14.65 o
   6   6   3       10.32       14.60     10.95 o
   7   6   3       41.97       47.13     15.63 o
   8   6   3      128.69      140.47     22.62 o
 -11   7   3      152.15      122.66     33.75 o
 -10   7   3        1.60        7.62     19.17 o
  -9   7   3        1.19        6.42     10.13 o
  -8   7   3        0.21        3.38      6.61 o
  -7   7   3      447.53      500.42     12.67 o
  -6   7   3     1351.39     1464.82     19.81 o
  -5   7   3       38.91       28.39      6.28 o
  -4   7   3      226.86      192.52      8.66 o
  -3   7   3       47.56       47.63      5.90 o
  -2   7   3        2.76        7.77      4.82 o
  -1   7   3      407.54      377.03      9.65 o
   0   7   3      121.18      129.39      6.32 o
   1   7   3       97.72       93.96      8.95 o
   2   7   3      135.17      103.83     18.13 o
   3   7   3      125.39      108.85     22.30 o
   4   7   3     1068.16     1128.53     39.25 o
   5   7   3       10.46        7.63     12.10 o
   6   7   3       14.28        6.80     10.83 o
   7   7   3       24.59       15.20     11.82 o
 -10   8   3       17.97        6.85     16.76 o
  -9   8   3      162.60      153.50     27.14 o
  -8   8   3       42.12       31.53     10.11 o
  -7   8   3       25.89       15.74      8.52 o
  -6   8   3       55.48       45.36      9.70 o
  -5   8   3       59.47       64.57     14.08 o
  -4   8   3       19.53       12.27      5.76 o
  -3   8   3      765.86      792.03     13.93 o
  -2   8   3        1.99        2.03      3.11 o
  -1   8   3      293.86      330.43      9.57 o
   0   8   3       84.27       64.99      7.11 o
   1   8   3      108.95       87.14     10.92 o
   2   8   3       84.62       66.57     17.14 o
   3   8   3        0.78        3.85     11.37 o
   4   8   3      185.28      177.86     22.17 o
   5   8   3      134.10      115.20     29.37 o
   6   8   3       23.20       22.73     14.10 o
   7   8   3       22.19        4.29     22.06 o
 -10   9   3       46.04       38.05     28.32 o
  -9   9   3       31.97       26.91     14.46 o
  -8   9   3       80.49       78.87     13.26 o
  -7   9   3       82.55       95.69      9.87 o
  -6   9   3        3.27        3.16      4.22 o
  -5   9   3        0.01        1.78      4.25 o
  -4   9   3      678.78      704.93     14.39 o
  -3   9   3      472.22      508.74     12.20 o
  -2   9   3      271.73      291.95     10.36 o
  -1   9   3        0.92        2.52      4.03 o
   0   9   3      173.46      166.69     15.69 o
   1   9   3       18.53        5.31      5.86 o
   2   9   3      121.51      130.42     25.82 o
   3   9   3      156.64      153.00     26.00 o
   4   9   3      180.19      228.53     33.65 o
   5   9   3       23.37       11.03     19.34 o
   6   9   3       10.21       15.08     22.43 o
  -9  10   3       43.02       21.67     15.37 o
  -8  10   3       30.62       17.28     11.47 o
  -7  10   3        4.47        5.68      7.39 o
  -6  10   3       15.95       13.34      6.91 o
  -5  10   3      139.73      136.13     12.86 o
  -4  10   3      856.86      923.32     16.74 o
  -3  10   3       14.66        9.96      5.92 o
  -2  10   3       34.66       37.96      8.93 o
  -1  10   3       14.20        8.86      8.17 o
   0  10   3       94.17       62.36     15.75 o
   1  10   3       16.02       11.21     16.51 o
   2  10   3       55.38       34.53     23.24 o
   3  10   3      326.96      303.15     30.92 o
   4  10   3       18.16        8.22     18.28 o
   5  10   3       88.51       76.28     35.29 o
  -9  11   3       15.61       16.73     25.29 o
  -8  11   3        0.23        3.82      9.12 o
  -7  11   3      126.29      135.19     17.80 o
  -6  11   3        7.35        9.37      7.43 o
  -5  11   3      262.72      244.88     15.49 o
  -4  11   3        1.49        4.16      7.11 o
  -3  11   3       18.48       10.30      6.04 o
  -2  11   3        0.18        5.12      7.88 o
  -1  11   3        0.23        5.79      8.60 o
   0  11   3       32.02       36.39     13.94 o
   1  11   3       34.66       27.20     20.89 o
   2  11   3        0.96        1.22     12.69 o
   3  11   3       19.05       14.05     24.69 o
  -9  12   3        1.55        5.45     16.22 o
  -8  12   3       75.26       57.41     18.63 o
  -7  12   3        0.36        1.56      5.68 o
  -6  12   3       31.47       28.69     13.58 o
  -5  12   3      245.82      282.13     19.16 o
  -4  12   3       80.54       64.36     11.99 o
  -3  12   3       23.19       14.07     12.31 o
  -2  12   3      228.72      297.85     17.02 o
  -1  12   3      161.18      141.31     18.24 o
   0  12   3      226.70      282.95     36.52 o
   1  12   3        0.88       17.80     21.15 o
   2  12   3        0.05       13.70     23.68 o
  -7  13   3       53.89       64.12     21.58 o
  -6  13   3      124.70      146.28     25.24 o
  -5  13   3      147.29      172.85     26.44 o
  -4  13   3       59.97       45.57     20.29 o
  -3  13   3       16.15        9.21     14.33 o
  -2  13   3       15.70       19.67     12.69 o
  -1  13   3      170.80      153.74     22.36 o
   0  13   3        0.73        4.38     20.80 o
   1  13   3        0.77        9.06     23.95 o
  -6  14   3        0.36        4.28     18.90 o
  -5  14   3       38.58       18.98     30.15 o
  -4  14   3        1.85        5.28     20.07 o
  -3  14   3        2.45        4.41     12.46 o
  -2  14   3        4.56       14.54     25.06 o
  -1  14   3       41.91       44.61     30.28 o
   0 -15   4        9.45        7.39     14.45 o
   1 -15   4        9.24        5.74     15.22 o
   2 -15   4      102.12      111.70     29.63 o
   3 -15   4       83.55       50.68     23.10 o
   4 -15   4       56.93       62.25     23.43 o
   5 -15   4        5.63        5.45     18.20 o
   6 -15   4        1.50        6.84     21.12 o
  -2 -14   4       13.40       17.93     30.15 o
  -1 -14   4       10.83       32.16     28.09 o
   0 -14   4       26.68       24.64     15.60 o
   1 -14   4        8.48        5.11     10.98 o
   2 -14   4      110.80      103.33     20.19 o
   3 -14   4        5.37        4.94      8.11 o
   4 -14   4        0.14        4.84     11.04 o
   5 -14   4        0.72        3.32     10.86 o
   6 -14   4       27.87       15.52     14.73 o
  -3 -13   4        2.14       13.48     23.94 o
  -2 -13   4      230.71      216.92     30.86 o
  -1 -13   4       46.52       49.23     16.39 o
   0 -13   4       51.51       33.80     14.61 o
   1 -13   4       36.36       47.17     15.36 o
   2 -13   4       12.16       12.32      8.97 o
   3 -13   4       50.72       34.67     13.13 o
   4 -13   4       32.67       34.59     16.11 o
   5 -13   4       74.48       71.37     17.17 o
   6 -13   4        0.41        3.32      9.23 o
   7 -13   4       52.84       65.02     20.92 o
   8 -13   4       10.34        4.25     17.85 o
  -5 -12   4        1.74        1.15     14.54 o
  -4 -12   4        3.25        6.25     18.62 o
  -3 -12   4       70.94       60.03     17.43 o
  -2 -12   4       92.41       80.47     14.92 o
  -1 -12   4       26.11       16.30     10.88 o
   0 -12   4      103.37       79.04     15.12 o
   1 -12   4       20.38       18.86      8.94 o
   2 -12   4       67.46       73.61     13.02 o
   3 -12   4        3.03        2.93      6.07 o
   4 -12   4       12.70       12.57      9.55 o
   5 -12   4       70.25       60.57     17.21 o
   6 -12   4      130.64      123.85     17.53 o
   7 -12   4       63.22       47.19     18.09 o
   8 -12   4       28.34       16.14     10.72 o
   9 -12   4       40.48       25.73     25.47 o
  -6 -11   4        2.64        5.72     12.35 o
  -5 -11   4        2.19       10.25     12.25 o
  -4 -11   4       16.65       11.19      9.19 o
  -3 -11   4      584.61      633.33     21.32 o
  -2 -11   4        0.04        2.36      4.81 o
  -1 -11   4      562.10      594.66     16.67 o
   0 -11   4        6.78        3.03      5.37 o
   1 -11   4       26.89       11.53     10.01 o
   2 -11   4      496.67      528.44     15.21 o
   3 -11   4        0.50        2.82      5.39 o
   4 -11   4        4.49        3.18      6.29 o
   5 -11   4       84.51       90.11     17.42 o
   6 -11   4        1.17        4.59      9.70 o
   7 -11   4       64.63       83.19     18.70 o
   8 -11   4      202.23      173.28     33.98 o
   9 -11   4      280.07      342.46     24.95 o
  10 -11   4      129.10      151.15     36.77 o
  -7 -10   4        0.04        7.69     15.68 o
  -6 -10   4       79.91       85.59     19.25 o
  -5 -10   4      632.23      744.83     25.26 o
  -4 -10   4        3.44        3.64      5.63 o
  -3 -10   4      732.21      739.72     16.33 o
  -2 -10   4       14.34        9.74      6.24 o
  -1 -10   4     1250.73     1316.84     21.36 o
   0 -10   4      844.11      910.86     18.39 o
   1 -10   4      451.70      456.87     16.96 o
   2 -10   4        1.16        2.69      4.31 o
   3 -10   4      330.77      321.17     13.26 o
   4 -10   4      298.24      303.61     13.25 o
   5 -10   4        7.57        3.09      4.89 o
   6 -10   4     1236.53     1388.49     29.94 o
   7 -10   4      219.71      196.27     18.10 o
   8 -10   4       86.79       68.89     17.35 o
   9 -10   4       31.80       25.98     12.78 o
  10 -10   4       35.85       38.73     26.39 o
  -8  -9   4       23.61       27.31     14.27 o
  -7  -9   4        1.59       13.38     15.64 o
  -6  -9   4        5.56       10.79     11.83 o
  -5  -9   4       11.67        8.09      6.84 o
  -4  -9   4     2089.37     2354.73     28.72 o
  -3  -9   4     2172.12     2386.34     35.34 o
  -2  -9   4      289.95      297.59     11.17 o
  -1  -9   4     2125.18     2287.97     26.03 o
   0  -9   4      339.39      322.48     18.75 o
   1  -9   4       18.99       17.85      7.69 o
   2  -9   4       11.54        3.39      4.40 o
   3  -9   4      929.94     1027.41     19.72 o
   4  -9   4       42.81       32.76     12.65 o
   5  -9   4      532.83      487.53     17.01 o
   6  -9   4      227.73      205.43     12.04 o
   7  -9   4      424.96      470.57     25.89 o
   8  -9   4       16.80       13.65     11.93 o
   9  -9   4      183.59      203.38     19.95 o
  10  -9   4        7.86        9.39     13.07 o
  -9  -8   4       23.43       19.05     24.15 o
  -8  -8   4        0.00        6.74     11.09 o
  -7  -8   4      316.76      325.47     18.67 o
  -6  -8   4      116.53      115.28     14.63 o
  -5  -8   4      591.32      597.87     15.72 o
  -4  -8   4       90.73       86.92      7.50 o
  -3  -8   4      215.36      213.33      9.84 o
  -2  -8   4      109.87       95.05      8.50 o
  -1  -8   4       70.27       65.65      8.93 o
   0  -8   4      656.29      646.53     14.01 o
   1  -8   4     1125.48     1222.10     18.50 o
   2  -8   4      137.34      140.92      7.54 o
   3  -8   4      316.26      286.46     10.59 o
   4  -8   4      110.06       96.62     19.78 o
   5  -8   4       28.33       26.48     13.61 o
   6  -8   4       32.58       24.26      7.66 o
   7  -8   4      186.73      184.44     11.97 o
   8  -8   4      186.91      237.57     28.09 o
   9  -8   4       15.71        9.92     11.17 o
  10  -8   4      158.69      182.57     20.82 o
  11  -8   4       19.30       16.26     22.62 o
  -9  -7   4      170.54      197.07     26.41 o
  -8  -7   4      291.45      276.67     18.83 o
  -7  -7   4      443.93      441.71     17.68 o
  -6  -7   4       20.97       18.33      5.63 o
  -5  -7   4       91.78       75.77      8.01 o
  -4  -7   4     1358.44     1401.61     17.78 o
  -3  -7   4      112.99       98.16      7.08 o
  -2  -7   4     2030.28     2221.21     39.40 o
  -1  -7   4      553.40      575.64     15.41 o
   0  -7   4     1815.65     1881.20     26.01 o
   1  -7   4        0.54        3.86      6.17 o
   2  -7   4      768.41      842.06     13.28 o
   3  -7   4       21.79       18.11      6.07 o
   4  -7   4        0.22        1.96      2.03 o
   5  -7   4      294.09      298.48     15.66 o
   6  -7   4      569.85      564.91     13.16 o
   7  -7   4        1.35        3.90      4.78 o
   8  -7   4      115.55      111.34     14.83 o
   9  -7   4       79.83       62.88     17.01 o
  10  -7   4        2.04        0.35      9.29 o
  11  -7   4       20.59       13.24     20.90 o
  -9  -6   4       22.70       19.63     11.59 o
  -8  -6   4       35.90       20.06     10.48 o
  -7  -6   4        0.43        2.30      3.82 o
  -6  -6   4       71.65       68.75      8.53 o
  -5  -6   4      936.92      972.44     15.11 o
  -4  -6   4      320.25      341.96      9.02 o
  -3  -6   4      280.61      263.25      8.07 o
  -2  -6   4     1337.37     1320.48     14.76 o
  -1  -6   4      807.99      800.32     13.60 o
   0  -6   4     1546.87     1586.80     47.06 o
   1  -6   4     1246.62     1381.04     28.74 o
   2  -6   4        0.06        0.39      2.00 o
   3  -6   4      707.26      740.00     20.06 o
   4  -6   4       49.97       53.69      3.61 o
   5  -6   4      123.60      126.70      8.24 o
   6  -6   4       25.73       15.81      4.92 o
   7  -6   4        1.45        3.68      4.36 o
   8  -6   4      108.60       90.69     10.77 o
   9  -6   4        0.00        2.19      5.06 o
  10  -6   4      163.35      139.88     31.18 o
  11  -6   4       42.94       29.35     13.68 o
  12  -6   4       81.59       70.98     31.16 o
 -10  -5   4       72.36       70.03     16.44 o
  -9  -5   4       75.42       68.35     15.32 o
  -8  -5   4      197.71      199.88     15.66 o
  -7  -5   4      221.23      227.45      9.57 o
  -6  -5   4        7.04        7.31      3.93 o
  -5  -5   4       63.99       63.54      5.74 o
  -4  -5   4      365.62      411.31     11.42 o
  -3  -5   4       14.50       14.10      4.67 o
  -2  -5   4      156.38      121.78      5.77 o
  -1  -5   4      823.17      822.73     10.22 o
   0  -5   4     2339.48     2371.33     37.50 o
   1  -5   4       64.76       63.13     13.12 o
   2  -5   4     1481.14     1452.67     14.77 o
   3  -5   4        8.27        8.36      4.42 o
   4  -5   4      165.93      157.40      8.64 o
   5  -5   4      113.96      100.12      7.40 o
   6  -5   4      165.30      178.93     10.06 o
   7  -5   4      377.48      358.24      8.98 o
   8  -5   4       52.00       39.45      7.21 o
   9  -5   4       86.82       92.53     14.84 o
  10  -5   4      152.47      137.63     18.41 o
  11  -5   4        2.01        5.00     13.88 o
  12  -5   4       25.37       16.72     24.33 o
 -11  -4   4        2.06        4.95     24.07 o
 -10  -4   4       11.47       12.73     16.23 o
  -9  -4   4       80.92       90.60     14.59 o
  -8  -4   4      464.40      505.72     15.24 o
  -7  -4   4      225.27      206.42      9.74 o
  -6  -4   4        0.04        1.82      2.81 o
  -5  -4   4      134.16      138.44      6.40 o
  -4  -4   4      265.05      248.17      7.17 o
  -3  -4   4      391.14      455.95      8.25 o
  -2  -4   4       68.98       60.23      4.31 o
  -1  -4   4       53.97       36.96      3.03 o
   0  -4   4     1061.65     1228.90     18.23 o
   1  -4   4      728.29      786.03     10.88 o
   2  -4   4        4.54        3.66      2.32 o
   3  -4   4      431.00      418.57      9.33 o
   4  -4   4        8.76       11.70      4.70 o
   5  -4   4       31.15       36.04      4.17 o
   6  -4   4       38.56       33.78      4.74 o
   7  -4   4      417.77      435.38     15.88 o
   8  -4   4      117.08      108.58      6.80 o
   9  -4   4       10.70        3.92      6.07 o
  10  -4   4        1.78        3.53     10.51 o
  11  -4   4      195.70      214.10     23.34 o
 -11  -3   4        0.47        8.34     18.49 o
 -10  -3   4        8.09        5.14     12.73 o
  -9  -3   4       20.66       11.39      7.97 o
  -8  -3   4       31.36       27.08      7.34 o
  -7  -3   4      450.57      451.24     17.88 o
  -6  -3   4        0.13        2.93      3.25 o
  -5  -3   4      174.15      140.58      6.60 o
  -4  -3   4     1274.17     1453.86     16.14 o
  -3  -3   4       33.55       25.00      3.75 o
  -2  -3   4     2562.83     2574.59     15.37 o
  -1  -3   4      982.75     1016.26     13.71 o
   0  -3   4     1097.71     1132.76      8.51 o
   1  -3   4       16.04       15.45      1.58 o
   2  -3   4     8929.02     9020.44     73.08 o
   3  -3   4     3022.83     3222.44     37.65 o
   4  -3   4      156.74      175.05      4.25 o
   5  -3   4      215.53      247.15      9.79 o
   6  -3   4       75.38       64.69      5.31 o
   7  -3   4       22.06       15.78      4.18 o
   8  -3   4       77.62       75.49      8.98 o
   9  -3   4      339.02      344.85     12.99 o
  10  -3   4      155.01      154.92     14.63 o
  11  -3   4        7.03        7.70     19.54 o
 -11  -2   4       99.25       93.68     19.68 o
 -10  -2   4       18.27        7.92     12.72 o
  -9  -2   4       82.16       53.52     11.99 o
  -8  -2   4     1035.37     1107.64     21.24 o
  -7  -2   4      521.27      516.44     10.84 o
  -6  -2   4      649.74      604.63     12.04 o
  -5  -2   4      972.83     1000.93     15.47 o
  -4  -2   4      312.74      337.26      7.97 o
  -3  -2   4      635.82      704.60     10.07 o
  -2  -2   4      343.44      318.33      5.16 o
  -1  -2   4        2.99        3.79      1.45 o
   0  -2   4    38782.57    35049.55    160.40 o
   1  -2   4     4035.32     4051.02     22.65 o
   2  -2   4      408.30      335.65      5.01 o
   3  -2   4      409.05      425.71      5.32 o
   4  -2   4       68.46       85.44      4.77 o
   5  -2   4     1220.60     1362.11     15.08 o
   6  -2   4     1528.60     1656.89     14.84 o
   7  -2   4      239.97      220.73      5.80 o
   8  -2   4      110.13       91.36      8.10 o
   9  -2   4      122.66      113.29     11.51 o
  10  -2   4      282.42      295.34     18.79 o
  11  -2   4        1.76        2.12     10.17 o
 -12  -1   4        1.48        2.58     11.87 o
 -11  -1   4       70.86       64.45     18.65 o
 -10  -1   4      117.30       86.44     13.10 o
  -9  -1   4       22.78       14.87      8.96 o
  -8  -1   4     3445.97     4126.78     61.31 o
  -7  -1   4      295.05      287.29      9.60 o
  -6  -1   4      846.68      827.63     14.54 o
  -5  -1   4      509.05      490.28      9.26 o
  -4  -1   4      437.50      449.70      6.21 o
  -3  -1   4     1703.74     1688.59     11.21 o
  -2  -1   4      643.68      650.16     11.05 o
  -1  -1   4     7476.25     7050.15     36.91 o
   0  -1   4     3453.32     3342.19     19.46 o
   1  -1   4      334.62      314.72      9.48 o
   2  -1   4     6145.03     6629.77     33.59 o
   3  -1   4      415.14      427.71      4.80 o
   4  -1   4       26.01       29.03      3.11 o
   5  -1   4      168.99      181.79      3.96 o
   6  -1   4        7.32        6.52      2.91 o
   7  -1   4     1737.73     1840.52     18.89 o
   8  -1   4        2.60        3.46      4.26 o
   9  -1   4      522.70      554.56     20.32 o
  10  -1   4        0.95        4.09      9.98 o
  11  -1   4        1.20        3.85     13.81 o
 -12   0   4        2.98        4.48     16.99 o
 -11   0   4       49.11       33.72     12.71 o
 -10   0   4        9.55        9.72      8.58 o
  -9   0   4       14.66        8.09     12.27 o
  -8   0   4      188.00      157.54      8.42 o
  -7   0   4      199.60      198.28      7.74 o
  -6   0   4      184.30      192.82      7.84 o
  -5   0   4       95.65       88.95      3.76 o
  -4   0   4     4732.36     4910.63     54.17 o
  -3   0   4      531.70      664.39      6.86 o
  -2   0   4      478.19      472.24     13.23 o
  -1   0   4     1803.33     1739.16     10.45 o
   0   0   4     1753.19     1714.91     21.78 o
   1   0   4     5559.70     5957.90     46.43 o
   2   0   4       73.53       85.72      2.52 o
   3   0   4     1102.35     1177.33     17.21 o
   4   0   4      210.16      215.35      6.51 o
   5   0   4      370.63      371.24      4.79 o
   6   0   4     1432.27     1460.84     22.98 o
   7   0   4       14.67       11.04      4.85 o
   8   0   4      222.90      240.58     10.10 o
   9   0   4        1.27        6.30      8.23 o
  10   0   4        9.62        6.66     11.75 o
  11   0   4      229.77      262.62     40.36 o
 -12   1   4       35.10       27.41     22.42 o
 -11   1   4       41.78       50.65     25.84 o
 -10   1   4      110.92      103.92     16.56 o
  -9   1   4      157.20      159.35     15.51 o
  -8   1   4      143.53      129.91     24.00 o
  -7   1   4       34.70       30.68      5.20 o
  -6   1   4     1278.57     1293.76     10.59 o
  -5   1   4      723.72      797.61     10.95 o
  -4   1   4     1534.12     1648.91     17.98 o
  -3   1   4       17.40       20.71      3.89 o
  -2   1   4      754.27      696.63     10.27 o
  -1   1   4     1927.53     1788.81     15.19 o
   0   1   4      124.23      125.94      3.69 o
   1   1   4       27.64       47.24      3.67 o
   2   1   4      161.18      167.57      4.78 o
   3   1   4     4242.26     4392.13     41.59 o
   4   1   4      228.24      190.17      9.19 o
   5   1   4       21.22       14.25      4.30 o
   6   1   4        1.22        2.31      2.56 o
   7   1   4       30.22       23.64      6.66 o
   8   1   4       78.10       69.08     10.97 o
   9   1   4      150.81      115.53     18.81 o
  10   1   4        2.76        3.58     10.01 o
  11   1   4        0.90        4.08     19.00 o
 -12   2   4       27.06       24.65     17.23 o
 -11   2   4       98.43      108.88     20.49 o
 -10   2   4       71.16       59.20     16.50 o
  -9   2   4      596.91      627.79     22.76 o
  -8   2   4      194.11      159.45     18.20 o
  -7   2   4     1077.71     1193.27     23.53 o
  -6   2   4        5.94        9.12      2.66 o
  -5   2   4        4.66        2.19      2.79 o
  -4   2   4     1212.89     1166.24     15.64 o
  -3   2   4       59.52       65.47      6.31 o
  -2   2   4     2578.62     2383.75     14.61 o
  -1   2   4      454.66      512.57     12.05 o
   0   2   4      126.97      146.02      5.68 o
   1   2   4      570.67      588.82      7.48 o
   2   2   4       39.29       35.99      2.21 o
   3   2   4      644.09      652.97      7.19 o
   4   2   4      126.76      118.13      7.62 o
   5   2   4      885.69      968.52     19.57 o
   6   2   4     1825.48     2020.80     46.58 o
   7   2   4       87.30       49.25     12.19 o
   8   2   4       77.69       58.20     14.36 o
   9   2   4        6.15        3.21      9.66 o
  10   2   4       27.50       18.91     15.27 o
 -12   3   4       71.43       98.75     26.48 o
 -11   3   4       12.50        5.91     10.39 o
 -10   3   4       72.08       47.42     12.63 o
  -9   3   4       61.84       40.20     19.33 o
  -8   3   4       45.51       46.98     10.83 o
  -7   3   4      626.25      670.20     18.20 o
  -6   3   4       12.87        3.49      3.70 o
  -5   3   4      225.51      266.82      9.26 o
  -4   3   4     1815.26     2072.70     21.25 o
  -3   3   4      320.02      331.64      4.57 o
  -2   3   4        2.08        2.17      1.45 o
  -1   3   4      995.09     1084.35     19.00 o
   0   3   4     1478.78     1598.71     43.88 o
   1   3   4      381.89      398.72     14.58 o
   2   3   4      392.33      403.05      4.81 o
   3   3   4     1996.79     2074.75     21.03 o
   4   3   4      706.90      705.96      6.93 o
   5   3   4      139.11      138.20      9.79 o
   6   3   4        0.66        2.08      6.40 o
   7   3   4        5.89        4.50      7.42 o
   8   3   4      355.39      332.45     21.41 o
   9   3   4       75.44       43.71     17.07 o
  10   3   4      154.42      198.14     37.23 o
 -12   4   4       47.63       52.62     19.67 o
 -11   4   4       11.08        9.83     10.97 o
 -10   4   4       21.29        6.91     12.21 o
  -9   4   4       65.62       76.47     16.21 o
  -8   4   4       19.89        9.07      8.05 o
  -7   4   4      168.13      181.38     13.25 o
  -6   4   4      202.35      195.27      9.29 o
  -5   4   4      460.74      468.78     13.17 o
  -4   4   4      248.97      265.90      4.87 o
  -3   4   4      705.06      727.27      8.66 o
  -2   4   4       24.10       21.52      5.21 o
  -1   4   4      654.18      652.14     12.20 o
   0   4   4      649.22      740.98     12.53 o
   1   4   4     1786.22     1900.42     35.31 o
   2   4   4        0.57        1.29      1.34 o
   3   4   4      365.16      339.60      7.95 o
   4   4   4      207.95      196.44     12.77 o
   5   4   4        7.03        3.05      5.82 o
   6   4   4       97.78       84.24     15.12 o
   7   4   4       18.15       15.97     10.27 o
   8   4   4        0.21        3.83     12.31 o
   9   4   4       29.31       22.60     16.13 o
 -12   5   4        9.65        4.98     16.19 o
 -11   5   4       31.50       32.21     23.68 o
 -10   5   4       10.54        8.37      9.07 o
  -9   5   4       18.84        8.01      9.10 o
  -8   5   4        0.11        2.81      6.61 o
  -7   5   4        6.38        6.19      5.59 o
  -6   5   4        1.80        4.99      3.95 o
  -5   5   4      107.38      101.11      5.04 o
  -4   5   4       55.17       39.47      2.97 o
  -3   5   4     1589.79     1640.72     17.63 o
  -2   5   4       32.25       25.57      6.98 o
  -1   5   4     1076.06     1248.75     17.71 o
   0   5   4      158.64      189.03      9.71 o
   1   5   4       11.99        3.81      2.20 o
   2   5   4      239.66      269.22     16.99 o
   3   5   4       67.63       67.73     20.49 o
   4   5   4      132.99      139.31     13.77 o
   5   5   4      468.02      482.82     18.23 o
   6   5   4        8.30       10.20     11.42 o
   7   5   4        7.13        6.69     13.45 o
   8   5   4      175.45      218.48     29.03 o
   9   5   4        0.04        3.36     17.59 o
 -11   6   4        7.29        2.09     15.32 o
 -10   6   4       70.70       78.70     16.26 o
  -9   6   4       44.84       33.69     12.11 o
  -8   6   4      418.06      419.56     14.50 o
  -7   6   4      230.81      208.08     12.26 o
  -6   6   4      697.99      760.09     16.90 o
  -5   6   4     1102.10     1169.89     19.26 o
  -4   6   4      531.11      507.07     10.19 o
  -3   6   4       61.55       50.52      6.39 o
  -2   6   4      861.54      869.29     12.67 o
  -1   6   4      355.31      356.62     10.92 o
   0   6   4        1.59        2.98      3.76 o
   1   6   4        1.32        1.41      2.21 o
   2   6   4      212.85      238.74     19.22 o
   3   6   4     2219.45     2312.00     49.16 o
   4   6   4      862.97      944.05     25.36 o
   5   6   4       72.16       67.57     17.66 o
   6   6   4      424.08      436.59     22.46 o
   7   6   4        0.02        6.38     14.58 o
   8   6   4        1.29        4.95      9.82 o
 -11   7   4        0.29        8.13     22.12 o
 -10   7   4       23.67        8.54     12.27 o
  -9   7   4       54.15       45.49     15.34 o
  -8   7   4      148.55      135.10     14.35 o
  -7   7   4      249.40      240.42     13.36 o
  -6   7   4       65.04       53.99     10.38 o
  -5   7   4     2780.84     3023.73     33.71 o
  -4   7   4      579.57      582.48     11.86 o
  -3   7   4      559.32      605.25     11.69 o
  -2   7   4       34.31       22.92      6.10 o
  -1   7   4      128.51      120.15      6.77 o
   0   7   4      268.32      266.30      9.80 o
   1   7   4      144.47      138.15     20.55 o
   2   7   4     2563.95     2851.91     57.01 o
   4   7   4       49.59       47.93     20.83 o
   6   7   4      164.75      135.63     18.04 o
   7   7   4      162.08      200.77     23.83 o
 -10   8   4      211.22      216.02     30.67 o
  -9   8   4        0.55        3.76      6.84 o
  -8   8   4       94.67      109.69     13.70 o
  -7   8   4      594.31      595.38     20.97 o
  -6   8   4      190.46      174.94     10.94 o
  -5   8   4       19.45       12.80      7.29 o
  -4   8   4       28.57       20.53      6.16 o
  -3   8   4      122.45      135.74      8.46 o
  -2   8   4        0.44        2.13      3.21 o
  -1   8   4      195.76      162.46      8.49 o
   0   8   4       19.07        9.04     12.25 o
   1   8   4        2.40        4.33      9.38 o
   2   8   4       69.07       42.66     20.29 o
   3   8   4       47.86       29.23     22.40 o
   4   8   4       94.59       62.90     27.12 o
   5   8   4      603.77      661.47     35.68 o
   6   8   4       87.91       82.81     35.88 o
 -10   9   4        9.34       10.30     19.15 o
  -9   9   4      116.84      134.13     20.32 o
  -8   9   4        0.03        3.64      8.26 o
  -7   9   4       57.70       48.43     12.11 o
  -6   9   4       67.21       71.00     10.26 o
  -5   9   4      104.10       90.64     11.78 o
  -4   9   4      717.79      744.06     14.84 o
  -3   9   4      923.51     1009.09     23.26 o
  -2   9   4      472.70      452.78     14.94 o
  -1   9   4      242.93      237.51     14.16 o
   0   9   4        0.85        3.43      8.28 o
   1   9   4        9.55       12.65     16.00 o
   2   9   4        7.64        5.31      7.96 o
   3   9   4      339.02      320.30     29.73 o
   4   9   4        0.07        0.57      7.90 o
   5   9   4      111.02       82.52     31.53 o
  -9  10   4        0.89        3.68     10.01 o
  -8  10   4      174.39      163.04     22.37 o
  -7  10   4      117.74      105.29     15.41 o
  -6  10   4       54.25       55.35     10.86 o
  -5  10   4      124.43      113.86     14.72 o
  -4  10   4       11.37        9.98      6.80 o
  -3  10   4       24.89       18.07      7.32 o
  -2  10   4       76.25       68.63     10.89 o
  -1  10   4       50.12       43.91     19.37 o
   0  10   4       30.68       39.02     19.27 o
   1  10   4      160.90      147.89     29.80 o
   2  10   4       62.48       32.50     21.88 o
   3  10   4       14.33       12.85     20.59 o
   4  10   4        4.50        6.23     19.98 o
  -9  11   4      225.49      248.55     40.72 o
  -8  11   4       30.81       40.59     16.21 o
  -7  11   4        5.74        5.44      9.10 o
  -6  11   4        0.01        3.13      5.08 o
  -5  11   4       62.35       31.88     12.69 o
  -4  11   4       37.75       52.65     13.87 o
  -3  11   4        6.72        5.58      8.21 o
  -2  11   4        2.05        1.94      4.18 o
  -1  11   4      305.81      395.70     29.62 o
   0  11   4        1.26        6.51     12.47 o
   1  11   4       68.07       42.78     17.55 o
   2  11   4       23.87        7.83     18.52 o
   3  11   4        2.33        7.80     22.13 o
  -8  12   4       12.57       13.79     25.99 o
  -7  12   4        9.58        7.85     13.09 o
  -6  12   4      105.35       94.72     18.93 o
  -5  12   4        4.99        5.11      8.41 o
  -4  12   4       86.95       88.75     18.19 o
  -3  12   4       29.06       24.46     24.80 o
  -2  12   4      116.98       87.48     18.01 o
  -1  12   4       11.64       20.86     20.83 o
   0  12   4      165.40      151.66     31.63 o
   1  12   4      178.56      195.08     36.12 o
   2  12   4        3.50        5.20     18.73 o
  -7  13   4        6.18        1.60      8.32 o
  -6  13   4        1.14       11.38     13.76 o
  -5  13   4        0.23        5.60     15.87 o
  -4  13   4        1.89        2.12     15.01 o
  -3  13   4        5.80       14.46     25.86 o
  -2  13   4        0.28       16.75     17.83 o
  -1  13   4      104.13       92.84     34.36 o
   0  13   4       32.96       21.46     29.00 o
   0 -15   5      170.57      191.15     24.26 o
   1 -15   5       61.15       55.72     21.95 o
   2 -15   5       41.81       37.51     25.35 o
   3 -15   5       31.31       22.39     23.97 o
   4 -15   5       38.64       37.25     17.24 o
   5 -15   5        3.81        2.18     12.37 o
   6 -15   5        0.56        2.11      9.70 o
  -2 -14   5       68.40       95.33     33.68 o
  -1 -14   5       15.91       10.36     14.07 o
   0 -14   5       47.41       50.48     15.26 o
   1 -14   5        0.53        4.56     14.55 o
   2 -14   5        5.12       11.93     20.08 o
   3 -14   5        8.27        6.47     11.99 o
   4 -14   5      192.85      217.10     21.84 o
   5 -14   5      123.32      145.27     23.12 o
   6 -14   5       20.99       13.67     14.57 o
  -4 -13   5        3.37        5.09     19.81 o
  -3 -13   5        2.05        4.99     11.23 o
  -2 -13   5       70.36       44.14     23.89 o
  -1 -13   5        5.09        4.87      9.02 o
   0 -13   5        0.34        1.87      8.13 o
   1 -13   5      100.48      111.46     22.94 o
   2 -13   5      209.91      215.67     18.34 o
   3 -13   5      177.92      146.64     17.92 o
   4 -13   5       59.29       52.11     14.22 o
   5 -13   5       28.13       25.95     14.60 o
   6 -13   5        7.08        6.93     11.77 o
   7 -13   5        4.19        5.35     14.77 o
   8 -13   5       78.59       61.86     24.90 o
  -6 -12   5       21.32       23.62     22.72 o
  -5 -12   5       41.37       34.66     26.27 o
  -4 -12   5        5.51        7.14     20.63 o
  -3 -12   5       11.38        7.82     10.08 o
  -2 -12   5       15.38        6.83      8.07 o
  -1 -12   5        0.01        3.51      4.99 o
   0 -12   5       23.10       26.65     11.28 o
   1 -12   5       84.08       67.24     14.98 o
   2 -12   5      306.63      281.71     23.69 o
   3 -12   5        0.03        1.53      6.78 o
   4 -12   5        0.08        1.47      7.54 o
   5 -12   5        3.19        5.58      8.94 o
   6 -12   5       10.66        2.80      9.63 o
   7 -12   5       93.99       98.28     17.08 o
   8 -12   5       66.48       74.14     20.66 o
   9 -12   5        0.60        1.07      9.55 o
  -6 -11   5       95.28       81.60     19.53 o
  -5 -11   5       10.34        8.92     14.69 o
  -4 -11   5        9.63        6.44      9.53 o
  -3 -11   5       46.64       39.61     15.39 o
  -2 -11   5      201.91      200.51     14.68 o
  -1 -11   5      668.46      737.83     17.96 o
   0 -11   5     1018.81     1076.58     21.01 o
   1 -11   5      206.38      197.83     16.14 o
   2 -11   5       48.81       33.46     17.66 o
   3 -11   5      990.76     1082.27     36.80 o
   4 -11   5        7.75        5.78     11.69 o
   5 -11   5      318.07      316.08     18.56 o
   6 -11   5       24.33       11.99     12.63 o
   7 -11   5      104.62      104.02     17.52 o
   8 -11   5       82.19       79.11     16.46 o
   9 -11   5        8.33       15.24     16.85 o
  10 -11   5       11.21        4.15     15.21 o
  -7 -10   5        1.36        2.91      9.61 o
  -6 -10   5       19.43       10.42     13.83 o
  -5 -10   5      774.05      812.31     19.60 o
  -4 -10   5       95.68       95.80     13.78 o
  -3 -10   5     1778.53     2015.68     26.13 o
  -2 -10   5        8.47       10.91      6.36 o
  -1 -10   5        2.48        3.51      4.65 o
   0 -10   5       23.69       20.14      8.09 o
   1 -10   5      214.07      207.65     11.83 o
   2 -10   5      930.78      959.77     20.46 o
   3 -10   5        4.92        4.13      5.11 o
   4 -10   5      161.49      140.28     22.70 o
   5 -10   5       68.52       59.78     21.03 o
   6 -10   5       94.08       93.60     12.05 o
   7 -10   5        1.41        4.27      6.20 o
   8 -10   5      110.12      119.15     26.32 o
   9 -10   5       12.34       10.96     12.15 o
  10 -10   5       11.46        8.70     16.22 o
  -8  -9   5      228.77      286.36     32.87 o
  -7  -9   5       12.55        7.19     12.67 o
  -6  -9   5      287.09      330.01     31.60 o
  -5  -9   5      290.30      297.54     13.70 o
  -4  -9   5      349.59      333.05     13.52 o
  -3  -9   5      372.50      354.90     12.78 o
  -2  -9   5        5.57        7.84      6.54 o
  -1  -9   5     2230.53     2350.66     34.29 o
   0  -9   5     1027.70     1059.62     23.81 o
   1  -9   5       26.51       29.06      8.00 o
   2  -9   5       84.56       80.59      7.86 o
   3  -9   5        3.22        5.91      5.29 o
   4  -9   5      235.67      251.64     10.68 o
   5  -9   5      228.28      243.07     20.03 o
   6  -9   5      555.66      586.54     15.14 o
   7  -9   5       94.86      104.41     11.48 o
   8  -9   5      192.73      233.97     19.73 o
   9  -9   5      379.04      449.21     22.52 o
  10  -9   5      206.66      216.72     25.69 o
  -9  -8   5      187.71      208.02     28.30 o
  -8  -8   5      160.66      189.15     19.55 o
  -7  -8   5       21.86       19.05     10.25 o
  -6  -8   5      106.14       90.16     10.08 o
  -5  -8   5      245.56      236.36     10.71 o
  -4  -8   5      120.19      109.72     10.11 o
  -3  -8   5      765.11      769.81     16.15 o
  -2  -8   5      335.93      339.73     10.97 o
  -1  -8   5      970.55      967.06     21.15 o
   0  -8   5      208.01      217.55     12.97 o
   1  -8   5       18.43       24.40     12.81 o
   2  -8   5        5.22        1.37      2.07 o
   3  -8   5      307.94      296.73      9.71 o
   4  -8   5     2007.42     2297.11     26.18 o
   5  -8   5      396.83      386.25     20.35 o
   6  -8   5     1756.58     1845.37     28.80 o
   7  -8   5        0.07        2.69      4.62 o
   8  -8   5       59.92       61.93     16.42 o
   9  -8   5        4.48        4.30      9.73 o
  10  -8   5        0.13        2.83     16.43 o
  -9  -7   5        4.54        9.75     12.64 o
  -8  -7   5       34.82       28.12     12.31 o
  -7  -7   5      120.97       96.28     15.22 o
  -6  -7   5      106.54      108.94     11.09 o
  -5  -7   5        0.02        4.58      3.87 o
  -4  -7   5     1048.40     1117.68     16.88 o
  -3  -7   5      895.17      925.42     14.15 o
  -2  -7   5     1004.04     1091.85     14.60 o
  -1  -7   5       38.81       33.00      5.96 o
   0  -7   5      703.43      664.04     16.55 o
   1  -7   5      342.60      342.63     16.25 o
   2  -7   5       87.96       91.93      6.08 o
   3  -7   5      654.53      657.15     14.80 o
   4  -7   5       86.52       61.96     13.95 o
   5  -7   5      239.74      238.00     11.24 o
   6  -7   5      134.08      135.23     10.97 o
   7  -7   5      694.55      749.73     16.14 o
   8  -7   5      140.87      131.54     11.96 o
   9  -7   5      419.70      454.87     25.77 o
  10  -7   5        6.43       14.10     19.84 o
  11  -7   5        2.06        8.82     19.72 o
  -9  -6   5      180.84      172.67     16.37 o
  -8  -6   5        0.06        5.00      8.24 o
  -7  -6   5      544.96      527.63     13.47 o
  -6  -6   5        7.47        4.84      3.62 o
  -5  -6   5      681.15      682.72     17.06 o
  -4  -6   5      585.10      588.36     19.21 o
  -3  -6   5      110.74      117.75      7.93 o
  -2  -6   5        1.25        3.96      3.35 o
  -1  -6   5     5408.10     5900.41     28.01 o
   0  -6   5      977.61     1112.38     47.94 o
   1  -6   5     1094.50     1057.19     38.44 o
   2  -6   5      206.61      220.29     18.08 o
   3  -6   5        4.08        0.55      5.24 o
   4  -6   5      183.36      190.07     11.30 o
   5  -6   5        2.31        1.48      3.60 o
   6  -6   5      110.10      107.50      9.61 o
   7  -6   5       42.67       42.54      8.28 o
   8  -6   5      913.56     1087.10     19.19 o
   9  -6   5       10.99        7.28     10.69 o
  10  -6   5        3.27        9.03     12.67 o
  11  -6   5       16.36       17.37     15.09 o
 -10  -5   5       10.92        5.83     12.30 o
  -9  -5   5      270.15      262.04     17.78 o
  -8  -5   5       21.60       17.03      8.50 o
  -7  -5   5      157.07      163.37      9.63 o
  -6  -5   5       16.82       21.93      6.32 o
  -5  -5   5       66.68       73.80      6.80 o
  -4  -5   5      366.47      346.74      8.72 o
  -3  -5   5      225.85      226.13      6.69 o
  -2  -5   5       60.09       60.23      4.68 o
  -1  -5   5     3293.70     3373.87     32.88 o
   0  -5   5     1146.92     1237.75     29.02 o
   1  -5   5     1491.43     1656.38     21.21 o
   2  -5   5      273.76      274.54     13.81 o
   3  -5   5       28.63       18.81      4.32 o
   4  -5   5       41.49       36.01     10.87 o
   5  -5   5      130.01      107.39      9.24 o
   6  -5   5       34.64       35.27      5.73 o
   7  -5   5        1.20        2.13      2.99 o
   8  -5   5      920.61     1013.62     16.91 o
   9  -5   5        8.83        6.64      6.20 o
  10  -5   5       30.07       33.17     16.45 o
  11  -5   5        3.98        9.14     14.55 o
 -10  -4   5       37.31       23.02     12.49 o
  -9  -4   5      260.57      269.32     24.19 o
  -8  -4   5       16.05       15.34      7.10 o
  -7  -4   5       39.74       36.26      6.98 o
  -6  -4   5      223.45      234.51      7.76 o
  -5  -4   5      156.24      153.86      7.07 o
  -4  -4   5     1667.76     1719.29     16.23 o
  -3  -4   5       39.04       44.07      4.70 o
  -2  -4   5      170.54      228.79      5.70 o
  -1  -4   5     2423.16     2675.17     15.73 o
   0  -4   5     1827.62     1847.79     13.63 o
   1  -4   5     1482.86     1493.03     10.81 o
   2  -4   5      538.89      588.03      7.63 o
   3  -4   5       39.17       23.75      3.63 o
   4  -4   5        0.07        1.83      5.18 o
   5  -4   5       71.28       56.29      3.78 o
   6  -4   5       47.32       44.46      5.51 o
   7  -4   5      342.96      331.95      7.59 o
   8  -4   5        4.59        2.82      3.49 o
   9  -4   5       15.05       14.32      9.48 o
  10  -4   5      170.71      175.05     16.36 o
  11  -4   5       15.98        8.80     16.53 o
 -11  -3   5        0.30        5.97     22.26 o
 -10  -3   5        0.08        1.64      9.42 o
  -9  -3   5       51.05       46.73     11.99 o
  -8  -3   5       53.66       41.55      8.54 o
  -7  -3   5      518.76      532.45     17.07 o
  -6  -3   5      369.67      348.96      9.10 o
  -5  -3   5       14.86       11.33      4.13 o
  -4  -3   5      310.29      282.51      7.94 o
  -3  -3   5       68.35       76.27      5.11 o
  -2  -3   5     5516.85     5771.28     56.55 o
  -1  -3   5       39.27       34.84      2.58 o
   0  -3   5     4643.21     4616.65     42.10 o
   1  -3   5     2703.74     2606.73     11.47 o
   2  -3   5     1207.82     1287.90     10.75 o
   3  -3   5      263.31      264.95      6.11 o
   4  -3   5     1150.81     1265.46     16.65 o
   5  -3   5      176.96      212.20      7.52 o
   6  -3   5      213.60      220.15      6.19 o
   7  -3   5       17.18       11.83      3.99 o
   8  -3   5       85.76       75.55      9.54 o
   9  -3   5        7.56        6.36      8.61 o
  10  -3   5      399.14      444.30     18.78 o
  11  -3   5       61.50       85.67     30.24 o
 -11  -2   5      144.36      154.49     25.30 o
 -10  -2   5      213.13      206.53     22.10 o
  -9  -2   5      188.95      209.07     14.00 o
  -8  -2   5       93.69      108.96     10.15 o
  -7  -2   5      356.36      365.78     10.96 o
  -6  -2   5        5.92        5.85      4.30 o
  -5  -2   5       48.78       43.32      5.97 o
  -4  -2   5       32.57       23.42      5.01 o
  -3  -2   5      244.14      203.89      5.70 o
  -2  -2   5        5.21       14.10      4.01 o
  -1  -2   5     1494.14     1501.22     12.71 o
   0  -2   5      223.90      249.92      4.66 o
   1  -2   5      851.36      900.06      6.85 o
   2  -2   5      384.58      363.54      6.49 o
   3  -2   5       18.16       17.22      3.62 o
   4  -2   5       87.42       99.92      4.98 o
   5  -2   5     1255.97     1248.53     13.00 o
   6  -2   5     1385.25     1530.82     13.55 o
   7  -2   5      178.88      185.35      6.25 o
   8  -2   5      264.44      291.99     11.60 o
   9  -2   5       53.81       42.95      9.94 o
  10  -2   5        1.01        2.72      6.57 o
  11  -2   5        4.04        1.43     12.44 o
 -11  -1   5       10.01        7.74     12.98 o
 -10  -1   5        7.28        5.20      8.27 o
  -9  -1   5       29.12       17.05      9.84 o
  -8  -1   5        9.93        6.59      4.05 o
  -7  -1   5     3224.21     3518.19     52.77 o
  -6  -1   5        2.05        5.52      3.75 o
  -5  -1   5     1424.80     1472.58     14.34 o
  -4  -1   5      322.44      369.87     10.18 o
  -3  -1   5      351.39      310.41      6.65 o
  -2  -1   5     1608.28     1574.99     11.88 o
  -1  -1   5       61.00       58.02      4.30 o
   0  -1   5     6568.59     6458.74     30.92 o
   1  -1   5      762.30      803.41     20.88 o
   2  -1   5      900.45      901.70      8.34 o
   3  -1   5     1926.91     2008.46     24.47 o
   4  -1   5     1191.71     1242.30     11.31 o
   5  -1   5      558.47      546.28      7.14 o
   6  -1   5      523.43      556.02      9.73 o
   7  -1   5      403.17      382.74      9.33 o
   8  -1   5      412.30      435.14     13.32 o
   9  -1   5      226.59      225.99     19.34 o
  10  -1   5      261.19      281.92     29.63 o
  11  -1   5       33.70       42.53     25.51 o
 -12   0   5        2.29        7.74     23.88 o
 -11   0   5       19.00        9.57     11.33 o
 -10   0   5       63.07       49.54     15.84 o
  -9   0   5       58.98       38.83     11.58 o
  -8   0   5     1209.50     1252.12     25.84 o
  -7   0   5     1340.75     1378.97     30.94 o
  -6   0   5      320.15      337.56      6.02 o
  -5   0   5     1059.16     1061.01      9.03 o
  -4   0   5      356.11      392.49      6.59 o
  -3   0   5      616.18      593.99      7.25 o
  -2   0   5      199.08      202.99     11.92 o
  -1   0   5      284.92      240.45      5.37 o
   0   0   5     3420.31     3384.05     37.10 o
   1   0   5     1187.87     1271.81     23.55 o
   2   0   5     1428.86     1478.08      9.49 o
   3   0   5      306.66      250.88      7.64 o
   4   0   5       13.10        4.22      3.46 o
   5   0   5      130.13      130.99     11.40 o
   6   0   5       96.66       76.62      6.55 o
   7   0   5      322.08      342.89      9.52 o
   8   0   5      125.15      111.74     11.57 o
   9   0   5      384.11      438.55     22.77 o
  10   0   5       20.26       20.45     15.18 o
  11   0   5        7.08        5.72     18.94 o
 -12   1   5        3.08        4.43     14.08 o
 -11   1   5       49.75       61.00     19.44 o
 -10   1   5      417.11      460.33     46.70 o
  -9   1   5       12.25        9.39      8.52 o
  -8   1   5      413.75      440.25     24.10 o
  -7   1   5       91.26       86.16     12.99 o
  -6   1   5      424.59      423.41     13.42 o
  -5   1   5      724.92      799.80     16.97 o
  -4   1   5      586.64      626.70     15.22 o
  -3   1   5     2589.05     2623.87     13.02 o
  -2   1   5       54.46       64.69      4.21 o
  -1   1   5      722.72      702.51      6.99 o
   0   1   5     3131.42     3210.02     19.18 o
   1   1   5        4.69        5.79      4.08 o
   2   1   5        2.71        1.55      2.47 o
   3   1   5      337.85      347.04      9.33 o
   4   1   5        0.70        4.28      4.71 o
   5   1   5      113.09      107.43      3.88 o
   6   1   5      689.63      705.97     23.36 o
   7   1   5      816.65      916.25     28.85 o
   8   1   5       56.76       44.49     15.31 o
   9   1   5        2.55        2.59     10.48 o
  10   1   5       16.33       20.91     16.24 o
 -12   2   5        1.23        6.21     11.15 o
 -11   2   5      130.01      155.09     19.42 o
 -10   2   5        1.28        3.07      9.73 o
  -9   2   5       15.63       14.57     13.00 o
  -8   2   5      267.16      279.93     14.95 o
  -7   2   5      171.86      171.75     12.89 o
  -6   2   5      887.07      928.55     20.29 o
  -5   2   5     1183.30     1343.42     19.44 o
  -4   2   5     6769.47     7130.44     62.05 o
  -3   2   5       14.11        9.37      2.32 o
  -2   2   5      187.11      171.45      4.18 o
  -1   2   5      237.08      205.08      5.47 o
   0   2   5      294.66      301.56     10.34 o
   1   2   5        0.23        3.03      2.11 o
   2   2   5      117.60      109.00      8.68 o
   3   2   5       80.53       81.38      6.43 o
   4   2   5      314.42      282.37      6.48 o
   5   2   5        0.02        2.71      3.05 o
   6   2   5      234.77      218.77     14.23 o
   7   2   5       46.77       40.15     13.73 o
   8   2   5        2.05        4.11      9.83 o
   9   2   5      794.71      937.49     29.06 o
  10   2   5      202.26      221.72     29.85 o
 -12   3   5       31.39       29.47     19.14 o
 -11   3   5        1.27        3.49      9.35 o
 -10   3   5       41.76       30.43     20.89 o
  -9   3   5        7.13        2.75      7.42 o
  -8   3   5        6.04        3.30      5.29 o
  -7   3   5       21.90       18.39      9.65 o
  -6   3   5       45.52       38.22      7.46 o
  -5   3   5        3.48        2.78      3.05 o
  -4   3   5      441.92      451.27     11.35 o
  -3   3   5      185.24      170.08      4.03 o
  -2   3   5        2.21        6.48      2.68 o
  -1   3   5      496.33      395.36     10.25 o
   0   3   5     1821.73     1960.62     19.80 o
   1   3   5       50.11       52.85      4.15 o
   2   3   5      174.10      163.30      4.28 o
   3   3   5      639.21      617.48     13.38 o
   4   3   5      198.54      182.21     13.54 o
   5   3   5      490.26      492.11     17.66 o
   6   3   5      314.16      307.50     17.80 o
   7   3   5      308.25      271.90     18.95 o
   8   3   5       17.66        6.27     10.85 o
   9   3   5      109.84       96.55     26.14 o
 -12   4   5        4.04        4.77     10.72 o
 -11   4   5       67.16       45.37     18.46 o
 -10   4   5      102.61       92.33     17.17 o
  -9   4   5       39.36       38.77     12.99 o
  -8   4   5       23.11        7.76      7.16 o
  -7   4   5      105.35       85.67     10.62 o
  -6   4   5       16.23        5.89      4.30 o
  -5   4   5        1.08        3.54      4.15 o
  -4   4   5      456.41      439.03      8.01 o
  -3   4   5      726.99      779.01      7.71 o
  -2   4   5        3.35        3.27      2.31 o
  -1   4   5       82.01       83.11      6.20 o
   0   4   5      110.42      142.31      6.60 o
   1   4   5       88.47      101.66      4.08 o
   2   4   5      952.25      973.50     19.82 o
   3   4   5       97.56       95.23      3.89 o
   4   4   5     2003.09     2206.77     33.75 o
   5   4   5       61.47       27.25     11.99 o
   6   4   5      553.72      594.24     24.24 o
   7   4   5      162.14      159.33     21.07 o
   8   4   5       21.02       14.56     13.00 o
   9   4   5       46.15       37.16     20.32 o
 -11   5   5      122.81      163.29     37.00 o
 -10   5   5       48.88       38.99     13.94 o
  -9   5   5        0.59        1.54      6.73 o
  -8   5   5        0.53        4.01      5.45 o
  -7   5   5      103.17       75.34     12.72 o
  -6   5   5      143.95      139.63      9.09 o
  -5   5   5       34.68       31.37      3.60 o
  -4   5   5      794.27      835.71      9.94 o
  -3   5   5      958.39      976.50     23.29 o
  -2   5   5      108.15       96.58      6.46 o
  -1   5   5       19.50        9.44      5.09 o
   0   5   5      121.43      109.98      8.41 o
   1   5   5      298.97      307.01      6.36 o
   2   5   5       96.69       93.82      4.85 o
   3   5   5      155.92      142.07     21.80 o
   4   5   5     1746.34     1910.30     33.57 o
   5   5   5      140.08      136.89     19.97 o
   6   5   5       63.61       49.11     14.10 o
   7   5   5       23.50       14.14     13.48 o
   8   5   5      114.51      105.89     20.90 o
 -11   6   5        0.02       -0.20     12.20 o
 -10   6   5       11.64       10.61     12.58 o
  -9   6   5        3.45        2.33      9.07 o
  -8   6   5       38.87       35.16      9.69 o
  -7   6   5      330.79      375.61     13.52 o
  -6   6   5      451.51      438.69     17.44 o
  -5   6   5       26.82       25.67      8.42 o
  -4   6   5     1635.49     1722.63     20.40 o
  -3   6   5        0.00        3.95      3.27 o
  -2   6   5      234.62      244.74     16.53 o
  -1   6   5      646.65      747.94     15.63 o
   0   6   5      207.77      212.24      8.63 o
   1   6   5      571.90      536.09     23.67 o
   2   6   5       39.12       35.06     16.19 o
   3   6   5      107.69       99.45     19.46 o
   4   6   5        4.37        2.94     10.27 o
   5   6   5      300.75      303.93     20.69 o
   6   6   5        0.10        3.64     11.61 o
   7   6   5       33.45       20.12     13.61 o
 -10   7   5       10.63        6.44     13.38 o
  -9   7   5      236.74      248.46     25.14 o
  -8   7   5      164.66      173.90     14.99 o
  -7   7   5        2.31        5.64      5.98 o
  -6   7   5       17.69       17.03      7.64 o
  -5   7   5     1024.97     1073.04     27.02 o
  -4   7   5     2208.06     2372.64     27.28 o
  -3   7   5      322.70      320.95     10.98 o
  -2   7   5      486.59      481.81     12.28 o
  -1   7   5       52.46       50.56      8.93 o
   0   7   5       17.96       12.00      5.24 o
   1   7   5       59.22       50.41     17.66 o
   2   7   5       46.53       54.56     18.98 o
   3   7   5      348.03      373.74     23.31 o
   4   7   5       19.86        3.70     11.10 o
   5   7   5      381.67      458.43     29.29 o
   6   7   5      146.19      207.52     31.93 o
   7   7   5       23.79       29.90     28.99 o
 -10   8   5        5.55       10.81     23.09 o
  -9   8   5        3.72        8.03      8.79 o
  -8   8   5      254.09      248.24     16.12 o
  -7   8   5      302.69      290.24     14.93 o
  -6   8   5        1.84        5.81      6.50 o
  -5   8   5     1295.81     1458.57     30.35 o
  -4   8   5      273.87      272.94     11.33 o
  -3   8   5        5.72        6.90      5.57 o
  -2   8   5       14.20       16.45      7.64 o
  -1   8   5       20.80       11.72      6.01 o
   0   8   5       55.19       41.17     16.48 o
   1   8   5      236.43      230.80     25.68 o
   2   8   5      155.68      157.75     23.53 o
   3   8   5      495.13      452.69     28.42 o
   4   8   5       56.70       48.60     26.20 o
   5   8   5      260.33      212.95     29.06 o
   6   8   5       21.90       11.03     22.81 o
  -9   9   5        3.78        5.96      8.72 o
  -8   9   5        2.68        3.83      6.78 o
  -7   9   5      112.02      128.60     14.39 o
  -6   9   5       50.35       31.78     10.87 o
  -5   9   5       13.59        9.07     10.14 o
  -4   9   5      148.65      147.49     15.67 o
  -3   9   5       74.94       76.32     10.14 o
  -2   9   5      119.18      131.79     11.74 o
  -1   9   5        5.08        4.10      8.96 o
   0   9   5      870.48      971.92     35.88 o
   1   9   5        1.22        0.62      7.99 o
   2   9   5      436.91      494.23     32.66 o
   3   9   5        3.75        9.32     16.56 o
   4   9   5      136.76      125.77     31.08 o
   5   9   5       30.66       16.78     27.27 o
  -9  10   5        0.40        5.59     12.38 o
  -8  10   5       51.49       58.26     15.14 o
  -7  10   5       40.23       25.37     10.90 o
  -6  10   5       19.94       16.76      9.77 o
  -5  10   5        8.86        3.72      8.01 o
  -4  10   5       46.03       19.36     12.84 o
  -3  10   5      119.88      102.87     13.01 o
  -2  10   5      110.23      118.18     18.23 o
  -1  10   5      155.32      130.01     23.11 o
   0  10   5        6.48       12.40     16.11 o
   1  10   5       28.06       20.05     18.66 o
   2  10   5        1.06        3.94     14.97 o
   3  10   5      217.09      202.82     32.88 o
   4  10   5        7.10       12.85     24.67 o
  -8  11   5       34.06       25.04     16.70 o
  -7  11   5        4.74        4.16      7.76 o
  -6  11   5        4.79        7.60      9.63 o
  -5  11   5      164.03      207.14     21.22 o
  -4  11   5      103.06       87.13     18.24 o
  -3  11   5        8.97       30.95     26.72 o
  -2  11   5        2.38        8.00     12.53 o
  -1  11   5        5.54        2.77     12.51 o
   0  11   5        7.04        1.36     15.53 o
   1  11   5       71.11       52.32     26.64 o
   2  11   5       75.31       86.29     24.81 o
  -7  12   5      121.25      171.31     23.19 o
  -6  12   5      182.35      203.39     24.08 o
  -5  12   5      112.11      120.36     35.66 o
  -4  12   5       21.84       23.75     26.20 o
  -3  12   5      162.62      158.61     28.55 o
  -2  12   5      117.55      137.53     24.79 o
  -1  12   5      135.09      135.04     29.43 o
   0  12   5       99.84      123.66     31.77 o
   1  12   5       95.44       95.52     29.66 o
  -4  13   5        0.02       18.79     27.88 o
  -3  13   5      212.86      262.97     43.75 o
  -2  13   5        4.27       15.99     29.55 o
  -1  13   5       62.02       74.45     28.25 o
   0  13   5       16.92       26.74     25.20 o
   0 -16   6       13.31       10.89     19.86 o
   0 -15   6       54.15       62.72     23.49 o
   1 -15   6      198.17      261.78     35.03 o
   2 -15   6       17.58       28.45     22.84 o
   3 -15   6        1.92        4.18     12.39 o
   4 -15   6       31.59       25.99     15.92 o
   5 -15   6       87.97      105.71     26.88 o
  -2 -14   6      220.32      201.86     37.66 o
  -1 -14   6      108.36      113.99     21.29 o
   0 -14   6       20.07       11.49     14.19 o
   1 -14   6        3.44        2.41     13.65 o
   2 -14   6      231.80      241.60     28.34 o
   3 -14   6       12.01        2.52      7.94 o
   4 -14   6       99.63      102.03     19.37 o
   5 -14   6       37.64       16.63     11.85 o
   6 -14   6        1.38        5.56     10.24 o
  -4 -13   6       52.49       44.71     33.76 o
  -3 -13   6      421.78      496.16     45.47 o
  -2 -13   6       20.53       19.61     11.23 o
  -1 -13   6      122.27      106.24     16.23 o
   0 -13   6        2.77        4.50      8.16 o
   1 -13   6      291.38      353.21     28.31 o
   2 -13   6       25.62       30.72     20.52 o
   3 -13   6      135.61      106.20     27.24 o
   4 -13   6       61.40       56.65     16.82 o
   5 -13   6      150.90      143.58     22.24 o
   6 -13   6       80.90       70.09     17.56 o
   7 -13   6        8.88        8.27     15.54 o
  -6 -12   6        4.07       12.94     24.52 o
  -5 -12   6       21.39       11.69     19.52 o
  -4 -12   6      233.11      245.09     22.91 o
  -3 -12   6        2.59        5.57      9.39 o
  -2 -12   6      146.41      144.36     14.08 o
  -1 -12   6       53.90       57.27     13.07 o
   0 -12   6      240.01      226.60     17.01 o
   1 -12   6        1.01        3.20      8.40 o
   2 -12   6       80.68       80.97     25.75 o
   3 -12   6      217.83      235.12     23.87 o
   4 -12   6       49.45       52.96     23.11 o
   5 -12   6      140.00      119.40     26.57 o
   6 -12   6        2.04        4.28     10.09 o
   7 -12   6       94.87       88.83     19.57 o
   8 -12   6        0.07        1.75      7.51 o
   9 -12   6        1.00        1.18     15.50 o
  -7 -11   6        0.01        2.48     14.62 o
  -6 -11   6      176.19      176.79     22.45 o
  -5 -11   6       24.03       19.32      8.99 o
  -4 -11   6       63.75       46.75     10.35 o
  -3 -11   6      114.60      102.31     13.28 o
  -2 -11   6      484.85      505.00     15.55 o
  -1 -11   6       29.33       15.33      8.44 o
   0 -11   6      299.21      274.43     13.31 o
   1 -11   6       61.42       63.29     11.99 o
   2 -11   6      316.07      286.65     20.08 o
   3 -11   6      587.71      582.04     27.60 o
   4 -11   6        2.35        1.13      8.37 o
   5 -11   6       26.62       29.61     15.92 o
   6 -11   6        7.21        7.19     11.04 o
   7 -11   6        9.71        4.38      8.70 o
   8 -11   6        1.28        3.63      9.43 o
   9 -11   6       67.69       35.44     18.43 o
  10 -11   6       82.28       65.99     28.17 o
  -8 -10   6       29.50       25.04     23.45 o
  -7 -10   6       70.36       61.54     18.50 o
  -6 -10   6      148.26      117.62     20.89 o
  -5 -10   6       27.20       18.70     10.40 o
  -4 -10   6       15.19        9.67      6.81 o
  -3 -10   6      114.42      100.28     12.01 o
  -2 -10   6       40.04       22.11      8.75 o
  -1 -10   6      443.27      464.65     18.60 o
   0 -10   6      526.56      573.87     19.32 o
   1 -10   6      154.57      127.76     12.74 o
   2 -10   6      137.28      120.39     13.81 o
   3 -10   6      108.22       90.20     17.86 o
   4 -10   6      111.01      100.75     20.63 o
   5 -10   6      128.40      127.33     20.83 o
   6 -10   6        7.76        7.27      7.49 o
   7 -10   6       17.39       13.34      7.86 o
   8 -10   6      127.61      128.24     19.73 o
   9 -10   6        0.66        2.58      8.20 o
  10 -10   6        3.44        2.69     12.02 o
  -9  -9   6      138.62      168.93     31.97 o
  -8  -9   6        1.76        3.67      7.71 o
  -7  -9   6       38.23       47.45     14.48 o
  -6  -9   6        6.87        3.68      6.16 o
  -5  -9   6      113.99      109.84     11.76 o
  -4  -9   6       44.27       32.70      9.62 o
  -3  -9   6      126.99       95.40     11.87 o
  -2  -9   6     1324.44     1330.86     28.23 o
  -1  -9   6     1466.20     1561.76     28.72 o
   0  -9   6       18.85       12.57      9.55 o
   1  -9   6      763.03      778.04     28.52 o
   2  -9   6        5.99        2.72      3.84 o
   3  -9   6      757.95      762.53     28.81 o
   4  -9   6      390.19      424.00     22.56 o
   5  -9   6       64.75       79.48     21.79 o
   6  -9   6      276.66      256.91     16.70 o
   7  -9   6        0.02        2.46      4.62 o
   8  -9   6      290.09      303.21     23.11 o
   9  -9   6      204.09      214.07     21.12 o
  10  -9   6       30.74       23.34     22.29 o
  -9  -8   6       86.75       53.92     25.77 o
  -8  -8   6        2.05        4.86      8.45 o
  -7  -8   6       31.60       22.85     11.58 o
  -6  -8   6       40.65       32.22      9.17 o
  -5  -8   6      647.84      706.39     18.20 o
  -4  -8   6     1074.01     1115.29     18.33 o
  -3  -8   6      249.01      225.62      9.99 o
  -2  -8   6      955.09      992.61     17.10 o
  -1  -8   6      329.03      313.22     17.17 o
   0  -8   6       19.61       16.20      7.75 o
   1  -8   6      178.70      189.56     13.95 o
   2  -8   6      579.58      597.92     28.16 o
   3  -8   6      107.71      114.50     14.56 o
   4  -8   6      303.66      292.15     18.27 o
   5  -8   6       22.17       15.47      7.48 o
   6  -8   6       21.18       23.73      9.88 o
   7  -8   6      807.20      829.99     21.28 o
   8  -8   6       21.53       18.06      9.03 o
   9  -8   6        8.47        8.22     10.78 o
  10  -8   6       33.07       40.09     29.42 o
  -9  -7   6        1.40        3.61      6.68 o
  -8  -7   6      136.43      125.72     15.98 o
  -7  -7   6      398.39      413.29     13.47 o
  -6  -7   6      747.46      763.11     15.36 o
  -5  -7   6      487.85      472.02     20.57 o
  -4  -7   6      600.37      634.35     12.82 o
  -3  -7   6      149.77      131.71      8.05 o
  -2  -7   6     1836.32     2020.87     19.21 o
  -1  -7   6     1581.98     1550.95     23.78 o
   0  -7   6      248.09      216.61     13.89 o
   1  -7   6       73.43       67.71      4.03 o
   2  -7   6      976.71     1005.16     12.45 o
   3  -7   6       66.04       29.52     11.77 o
   5  -7   6       36.10       24.53      7.56 o
   6  -7   6        9.26        2.73      5.00 o
   7  -7   6      341.00      341.27     18.38 o
   8  -7   6      440.20      481.09     15.05 o
   9  -7   6       36.10       37.40     12.77 o
  10  -7   6        5.10        5.47     16.13 o
  11  -7   6        1.13        4.97     13.72 o
  -9  -6   6       17.96       10.85      9.12 o
  -8  -6   6      178.57      189.92     16.87 o
  -7  -6   6       42.72       29.87      8.82 o
  -6  -6   6        0.30        3.52      3.14 o
  -5  -6   6      135.52      112.12      6.60 o
  -4  -6   6      520.19      545.49     11.30 o
  -3  -6   6      533.35      513.71     10.28 o
  -2  -6   6       13.93       12.06      4.02 o
  -1  -6   6     4124.15     4491.81     24.25 o
   0  -6   6      110.79       88.11      5.74 o
   1  -6   6      805.29      783.12     12.73 o
   2  -6   6     1128.16     1139.93     11.88 o
   3  -6   6       69.43       49.58      5.54 o
   4  -6   6      220.01      191.85     14.98 o
   5  -6   6      697.14      698.60     31.64 o
   6  -6   6       14.26        9.39      7.03 o
   7  -6   6       81.94       62.70     11.41 o
   8  -6   6      217.28      186.47     10.74 o
   9  -6   6       95.40       87.25     11.15 o
  10  -6   6       12.09        8.60     19.90 o
  11  -6   6        7.84        5.42     18.00 o
 -10  -5   6      273.53      288.98     25.55 o
  -9  -5   6        5.83       10.19     11.07 o
  -8  -5   6       85.87       80.45     12.76 o
  -7  -5   6       64.54       42.31      8.19 o
  -6  -5   6      384.22      400.01     10.42 o
  -5  -5   6      248.41      256.16      8.15 o
  -4  -5   6     1027.82     1057.42     14.07 o
  -3  -5   6        9.74       11.71      3.55 o
  -2  -5   6     1636.28     1687.64     15.38 o
  -1  -5   6       22.97       23.12      3.97 o
   0  -5   6     4410.93     4532.30    143.94 o
   1  -5   6     2692.05     3086.52     67.96 o
   2  -5   6        0.29        3.28      3.09 o
   3  -5   6      217.42      239.69      4.26 o
   4  -5   6        0.11        2.58      5.94 o
   5  -5   6       43.69       33.50      4.25 o
   6  -5   6      432.26      416.98      8.75 o
   7  -5   6      533.69      558.68     23.13 o
   8  -5   6      182.54      179.58      9.57 o
   9  -5   6       24.21       18.75      8.18 o
  10  -5   6      168.74      190.89     16.56 o
  11  -5   6       35.25       38.59     22.25 o
 -10  -4   6        8.50        6.45     13.69 o
  -9  -4   6        0.25        4.95      9.64 o
  -8  -4   6     1299.67     1406.46     19.41 o
  -7  -4   6        0.12        2.27      3.24 o
  -6  -4   6      368.69      372.34      9.84 o
  -5  -4   6      457.53      447.94     10.09 o
  -4  -4   6      793.02      963.41     12.69 o
  -3  -4   6        5.46        3.25      2.57 o
  -2  -4   6     3094.90     3429.90     19.76 o
  -1  -4   6     6885.97     7333.23     49.48 o
   0  -4   6      690.06      741.72      6.05 o
   1  -4   6     1957.69     2221.20     23.33 o
   2  -4   6     1756.43     1773.88     13.70 o
   3  -4   6      855.82      946.23     11.20 o
   4  -4   6        8.39        3.55      3.86 o
   5  -4   6      190.12      169.20     10.80 o
   6  -4   6       25.71       21.77      4.52 o
   7  -4   6       74.01       60.70      7.75 o
   8  -4   6      129.80      119.85     10.42 o
   9  -4   6      352.87      416.81     16.35 o
  10  -4   6        0.43        3.82      7.53 o
  11  -4   6        0.50        6.26     14.94 o
 -11  -3   6       27.52       22.92     29.03 o
 -10  -3   6        7.31        3.94     12.03 o
  -9  -3   6       20.52       20.85      9.07 o
  -8  -3   6      529.40      540.44     17.54 o
  -7  -3   6      195.84      184.50     10.11 o
  -6  -3   6        6.76        4.11      3.36 o
  -5  -3   6       39.61       42.55      7.26 o
  -4  -3   6      157.83      150.83      6.94 o
  -3  -3   6       41.73       63.68      4.89 o
  -2  -3   6        8.47        2.51      2.32 o
  -1  -3   6     1505.64     1681.14     11.95 o
   0  -3   6     1736.91     1878.22     11.89 o
   1  -3   6      151.95      155.41      4.95 o
   2  -3   6      196.47      200.65      3.79 o
   3  -3   6     1738.01     1822.33     15.52 o
   4  -3   6      111.38       87.86      6.80 o
   5  -3   6       78.00       90.66      4.74 o
   6  -3   6       18.11       16.14      3.66 o
   7  -3   6      306.28      270.70      7.72 o
   8  -3   6       10.22        7.71      4.90 o
   9  -3   6        1.94        3.93      7.75 o
  10  -3   6      174.27      205.02     20.96 o
  11  -3   6      247.76      364.83     39.12 o
 -11  -2   6      130.14      167.63     25.31 o
 -10  -2   6       32.10       14.95     10.35 o
  -9  -2   6       81.07       94.78     12.27 o
  -8  -2   6      132.83      122.17     14.56 o
  -7  -2   6      406.86      406.06     11.65 o
  -6  -2   6      200.95      205.95     11.16 o
  -5  -2   6       38.43       40.15      6.20 o
  -4  -2   6      591.49      569.58      9.35 o
  -3  -2   6       42.93       42.46      6.78 o
  -2  -2   6      672.06      733.07     13.74 o
  -1  -2   6      465.49      446.17      6.69 o
   0  -2   6      223.77      244.84      6.63 o
   1  -2   6      694.26      816.64      7.42 o
   2  -2   6     2366.05     2368.16     22.02 o
   3  -2   6      210.89      174.90      5.84 o
   4  -2   6      144.77      134.67     10.21 o
   5  -2   6      444.82      471.27     11.34 o
   6  -2   6      168.17      149.27      5.54 o
   7  -2   6       37.09       25.69      6.70 o
   8  -2   6      195.35      180.20     11.51 o
   9  -2   6        3.12        5.93      7.22 o
  10  -2   6        3.38        7.71     12.11 o
  11  -2   6       29.44       31.44     25.17 o
 -11  -1   6       39.77       30.23     13.96 o
 -10  -1   6       45.65       35.15     14.10 o
  -9  -1   6      291.76      302.44     16.52 o
  -8  -1   6     1279.64     1312.38     27.03 o
  -7  -1   6       34.85       20.21      5.82 o
  -6  -1   6      377.33      381.47      9.41 o
  -5  -1   6       59.99       62.01      4.23 o
  -4  -1   6      155.79      156.54      5.65 o
  -3  -1   6      294.62      303.23      6.36 o
  -2  -1   6     2930.55     2947.33     32.39 o
  -1  -1   6      663.11      608.74     11.32 o
   0  -1   6      904.29     1030.30     14.67 o
   1  -1   6     3328.47     3401.81     23.30 o
   2  -1   6     2736.78     2939.70     27.88 o
   3  -1   6      751.08      836.51      8.25 o
   4  -1   6      243.89      219.52     12.71 o
   5  -1   6      434.65      422.11     11.58 o
   6  -1   6        2.22        3.13      2.89 o
   7  -1   6      212.38      179.73     11.16 o
   8  -1   6       27.25       25.04      8.51 o
   9  -1   6      358.65      413.82     21.27 o
  10  -1   6       14.20        4.10     10.62 o
  11  -1   6        4.12        9.23     14.38 o
 -11   0   6      228.19      229.65     23.11 o
 -10   0   6       26.97       17.06     13.36 o
  -9   0   6      230.97      226.35     19.65 o
  -8   0   6       70.87       58.21     12.44 o
  -7   0   6       24.73       27.60      5.33 o
  -6   0   6      784.39      729.28     38.57 o
  -5   0   6       37.89       18.49      3.36 o
  -4   0   6      185.83      156.03      8.06 o
  -3   0   6       34.88       26.72      3.17 o
  -2   0   6        7.02       24.71      3.82 o
  -1   0   6     1009.87      971.22     10.33 o
   0   0   6      135.89      146.26      7.09 o
   1   0   6      436.92      482.62     15.73 o
   2   0   6       83.35       72.29      3.76 o
   3   0   6       83.40       64.70      3.28 o
   4   0   6      706.47      715.97     13.69 o
   5   0   6      671.89      661.86     14.68 o
   6   0   6      974.29      990.10     28.94 o
   7   0   6      106.36       86.48     10.12 o
   8   0   6      210.47      193.29     17.94 o
   9   0   6       89.58       84.86     16.05 o
  10   0   6        0.57        2.54      8.01 o
 -12   1   6      288.45      339.74     38.01 o
 -11   1   6       26.09       18.89     13.55 o
 -10   1   6       80.75       81.00     17.26 o
  -9   1   6       22.41        8.84      7.45 o
  -8   1   6       89.22       91.87     14.12 o
  -7   1   6      341.62      318.76     15.57 o
  -6   1   6       83.33       87.32      4.80 o
  -5   1   6       27.87       27.16      5.75 o
  -4   1   6     3334.51     3518.60     33.44 o
  -3   1   6     3554.81     3892.38     23.24 o
  -2   1   6     1162.57     1243.68      9.93 o
  -1   1   6      324.61      409.51      6.92 o
   0   1   6      935.01     1067.59     19.57 o
   1   1   6      136.14      111.74      7.36 o
   2   1   6      371.82      371.12     11.73 o
   3   1   6     1602.96     1664.81     32.66 o
   4   1   6       17.70       17.26      7.91 o
   5   1   6     1702.19     1877.61     29.61 o
   6   1   6       61.25       57.78      8.29 o
   7   1   6      412.82      386.37     37.21 o
   8   1   6       32.02       13.02     10.58 o
   9   1   6        5.08        2.52      9.36 o
  10   1   6       51.80       64.47     20.52 o
 -12   2   6       13.55       14.02     15.85 o
 -11   2   6       37.86       28.88     17.15 o
 -10   2   6       31.18       22.60     13.23 o
  -9   2   6      130.59      123.67     17.23 o
  -8   2   6      151.08      166.28     14.08 o
  -7   2   6      141.06      144.41     13.80 o
  -6   2   6       51.64       47.01      7.71 o
  -5   2   6     1208.12     1276.26     23.44 o
  -4   2   6      102.16      112.96      9.28 o
  -3   2   6      250.47      279.00      7.51 o
  -2   2   6      481.66      569.01      8.64 o
  -1   2   6       92.94       88.22      4.86 o
   0   2   6      699.40      647.85     10.87 o
   1   2   6      136.39      153.74     13.89 o
   2   2   6       17.30       12.11      9.53 o
   3   2   6       91.38       88.48      9.11 o
   4   2   6      356.10      358.39      8.22 o
   5   2   6      388.30      423.04     16.48 o
   6   2   6      184.70      173.10     14.95 o
   7   2   6      197.95      202.91     17.39 o
   8   2   6       90.99      107.47     21.29 o
   9   2   6      212.65      203.68     25.58 o
 -12   3   6        1.18        3.05     11.47 o
 -11   3   6       18.46       15.85     22.33 o
 -10   3   6       12.93       14.80     22.77 o
  -9   3   6        0.03        3.64      6.75 o
  -8   3   6       45.01       28.83     13.24 o
  -7   3   6        0.52        3.09      6.46 o
  -6   3   6       18.76       10.43      6.67 o
  -5   3   6      190.66      170.60      9.28 o
  -4   3   6       33.36       32.30      2.86 o
  -3   3   6      230.53      222.64      5.01 o
  -2   3   6     3234.39     3452.13     26.93 o
  -1   3   6      186.35      199.53      8.26 o
   0   3   6       44.41       37.89      6.20 o
   1   3   6      291.22      243.35      8.65 o
   2   3   6      136.75      111.23     13.70 o
   3   3   6     1885.11     2031.09     47.77 o
   4   3   6     1125.69     1208.44     25.49 o
   5   3   6       31.89       30.53     11.63 o
   6   3   6        7.38        4.75      8.19 o
   7   3   6      412.06      433.47     27.93 o
   8   3   6       24.04        9.74     11.47 o
   9   3   6      101.97       93.73     21.99 o
 -12   4   6        0.54       -0.83      7.29 o
 -11   4   6        5.52        7.15     21.24 o
 -10   4   6        6.78       10.70     11.12 o
  -9   4   6       55.51       43.04     14.02 o
  -8   4   6      290.31      295.94     14.64 o
  -7   4   6      213.52      196.64     15.86 o
  -6   4   6      504.60      479.97     14.01 o
  -5   4   6      708.59      732.92     15.84 o
  -4   4   6      350.29      353.54     11.31 o
  -3   4   6      405.04      414.03      9.57 o
  -2   4   6      202.29      199.00      7.71 o
  -1   4   6      103.67       98.25      8.00 o
   0   4   6       70.49       80.81      7.38 o
   1   4   6      420.87      409.58     20.86 o
   2   4   6     1139.26     1168.04     32.37 o
   3   4   6      665.28      747.36     27.63 o
   4   4   6        5.31        4.16      5.60 o
   5   4   6        5.73        7.10      7.01 o
   6   4   6       42.25       24.71     13.14 o
   7   4   6      218.45      209.25     23.71 o
   8   4   6       12.89       17.82     14.31 o
 -11   5   6        9.58       13.93     15.57 o
 -10   5   6        5.54        4.51      8.74 o
  -9   5   6       16.30        6.07      7.43 o
  -8   5   6       55.87       23.50      7.68 o
  -7   5   6        6.65        1.91      4.68 o
  -6   5   6       24.54       25.70      8.23 o
  -5   5   6       14.87       13.97      8.10 o
  -4   5   6        0.10        3.12      3.05 o
  -3   5   6      438.38      420.45     12.23 o
  -2   5   6       89.32       79.30      6.53 o
  -1   5   6      299.53      296.56     10.22 o
   0   5   6        3.15        3.85      3.73 o
   1   5   6       59.95       47.90      6.02 o
   2   5   6       68.80       54.66     15.72 o
   3   5   6      575.79      584.79     26.38 o
   4   5   6       61.84       39.69     19.55 o
   5   5   6       48.14       43.23     16.61 o
   6   5   6      232.21      230.49     26.77 o
   7   5   6       63.19       61.15     17.27 o
   8   5   6       34.71       37.80     16.87 o
 -10   6   6      139.44      151.91     20.21 o
  -9   6   6       16.90        9.32     13.39 o
  -8   6   6       12.36        3.09      5.37 o
  -7   6   6       29.40       15.84      7.26 o
  -6   6   6       18.35       13.17      8.35 o
  -5   6   6      735.61      762.05     17.03 o
  -4   6   6      101.73       93.32      7.62 o
  -3   6   6      857.75      892.19     17.64 o
  -2   6   6      122.04      103.80     10.19 o
  -1   6   6      258.71      233.20     10.50 o
   0   6   6      143.76      116.91      9.09 o
   1   6   6      143.65      146.53     23.79 o
   2   6   6       50.58       46.13     16.26 o
   3   6   6      202.77      199.84     21.52 o
   4   6   6       14.17        5.55     10.06 o
   5   6   6      176.61      163.66     30.92 o
   6   6   6      204.09      232.40     36.05 o
   7   6   6       26.90       35.69     19.44 o
 -10   7   6       55.79       45.02     15.44 o
  -9   7   6       28.42       13.80      9.30 o
  -8   7   6       27.04        9.09      8.90 o
  -7   7   6      264.12      273.24     21.74 o
  -6   7   6       42.54       31.15     10.90 o
  -5   7   6      192.39      196.91     12.57 o
  -4   7   6       59.06       61.43      8.37 o
  -3   7   6     1930.85     2219.24     36.93 o
  -2   7   6      360.16      347.17     11.67 o
  -1   7   6        2.28        3.47      4.98 o
   0   7   6        0.92        5.90      9.89 o
   1   7   6       88.18       86.95     15.30 o
   2   7   6      764.46      909.26     34.54 o
   3   7   6      115.75      102.59     25.65 o
   4   7   6      487.06      519.67     38.23 o
   5   7   6        4.20       10.57     20.25 o
   6   7   6       14.74       10.28     19.24 o
 -10   8   6       22.43       17.65     25.29 o
  -9   8   6        4.74        6.49      8.80 o
  -8   8   6       31.47       32.15     11.85 o
  -7   8   6        0.06        3.45      6.99 o
  -6   8   6      830.89      937.76     38.18 o
  -5   8   6     1843.25     2022.51     35.98 o
  -4   8   6       14.03        5.71      7.59 o
  -3   8   6       48.03       39.58      8.59 o
  -2   8   6      107.31       82.32      9.38 o
  -1   8   6      694.05      788.36     29.69 o
   0   8   6      144.40      154.22     21.23 o
   1   8   6      339.19      306.33     23.95 o
   2   8   6        0.03        4.62     13.42 o
   3   8   6        0.25        5.43     14.48 o
   4   8   6       64.06       54.99     28.59 o
   5   8   6       55.69       42.67     27.92 o
  -9   9   6      108.82      115.35     17.47 o
  -8   9   6        1.98        3.30      7.86 o
  -7   9   6      119.30      122.72     15.96 o
  -6   9   6        2.73        8.61      8.80 o
  -5   9   6       13.01        9.07      9.88 o
  -4   9   6      558.77      558.47     21.87 o
  -3   9   6      610.29      679.27     25.53 o
  -2   9   6      132.26      140.22     15.95 o
  -1   9   6      321.64      353.18     25.77 o
   0   9   6      583.18      553.68     28.69 o
   1   9   6      107.92       87.57     22.00 o
   2   9   6       20.04       11.11     22.55 o
   3   9   6       22.06       12.28     17.49 o
   4   9   6        0.03        0.20      8.44 o
  -9  10   6       69.89       59.17     30.95 o
  -8  10   6       35.80       22.19     11.06 o
  -7  10   6       54.55       47.00     12.19 o
  -6  10   6       91.59       90.79     14.68 o
  -5  10   6      102.77      101.56     19.86 o
  -4  10   6        2.81        2.12      8.20 o
  -3  10   6       18.34       16.72     20.75 o
  -2  10   6      296.19      284.14     19.80 o
  -1  10   6      224.90      200.25     25.07 o
   0  10   6       81.45       78.65     24.20 o
   1  10   6       72.59       76.25     29.15 o
   2  10   6        2.94        7.23     18.07 o
   3  10   6        6.73        5.90     12.03 o
  -8  11   6        1.02        3.90      9.53 o
  -7  11   6      114.35      157.79     19.82 o
  -6  11   6       53.23       53.30     15.62 o
  -5  11   6        9.71        1.62      7.42 o
  -4  11   6       19.65        5.44     21.12 o
  -3  11   6       21.12       12.33     19.93 o
  -2  11   6       57.21       88.00     20.92 o
  -1  11   6       12.87       30.45     25.32 o
   0  11   6       34.22       36.59     25.34 o
   1  11   6      145.61      165.25     31.48 o
   2  11   6       70.25       58.42     30.65 o
  -7  12   6       33.66       25.46     16.97 o
  -6  12   6        5.45       10.49     11.59 o
  -5  12   6      105.97      121.82     42.48 o
  -4  12   6       59.91       50.77     22.53 o
  -3  12   6       47.02       50.48     30.07 o
  -2  12   6        2.67        7.91     21.50 o
  -1  12   6        6.72        7.62     16.39 o
   0  12   6       17.63       21.07     24.92 o
   1  12   6        3.32        3.10     15.77 o
  -1 -15   7       20.28       21.61     19.30 o
   0 -15   7        3.08        6.86     21.36 o
   1 -15   7       73.78       43.80     29.00 o
   2 -15   7      135.33      133.34     29.86 o
   3 -15   7        0.17        3.56     10.40 o
   4 -15   7        0.00        2.32     12.02 o
   5 -15   7       33.65       53.19     28.00 o
  -3 -14   7        0.81        2.11     15.61 o
  -2 -14   7      237.05      262.14     37.16 o
  -1 -14   7      165.47      184.65     18.98 o
   0 -14   7      295.44      397.16     37.52 o
   1 -14   7        6.24        7.08     16.29 o
   2 -14   7       64.50       43.33     24.95 o
   3 -14   7        1.78        9.45     16.54 o
   4 -14   7        0.72        5.31     16.34 o
   5 -14   7      163.44      192.87     24.86 o
   6 -14   7        0.59        2.49      8.54 o
  -4 -13   7      123.66      122.25     23.89 o
  -3 -13   7      216.81      236.73     22.22 o
  -2 -13   7       21.61        9.91     10.49 o
  -1 -13   7        2.74        5.62      7.30 o
   0 -13   7       12.14       10.23      8.79 o
   1 -13   7       15.17       16.80     18.61 o
   2 -13   7      155.41      147.82     26.74 o
   3 -13   7        8.18        2.79     10.05 o
   4 -13   7       52.68       84.87     27.20 o
   5 -13   7      156.33      158.85     27.42 o
   6 -13   7        1.14        6.43     10.93 o
   7 -13   7       45.14       34.11     13.79 o
  -6 -12   7        0.04       10.31     20.59 o
  -5 -12   7      275.59      316.01     26.50 o
  -4 -12   7        6.81        8.44     11.98 o
  -3 -12   7        1.29        5.22     10.28 o
  -2 -12   7       24.43       18.93     10.12 o
  -1 -12   7        0.58        3.39      6.62 o
   0 -12   7        9.72        5.08      4.88 o
   1 -12   7      102.47       79.32     19.27 o
   2 -12   7       34.10       25.89     19.08 o
   3 -12   7       41.31       36.45     20.51 o
   4 -12   7       82.12       67.77     27.61 o
   5 -12   7       51.85       62.48     25.85 o
   6 -12   7      135.63      108.24     17.42 o
   7 -12   7        0.91        3.28      9.27 o
   8 -12   7       29.49       34.69     19.05 o
   9 -12   7      104.90      116.72     33.95 o
  -7 -11   7       12.64       12.32     15.72 o
  -6 -11   7       32.17       26.71     17.52 o
  -5 -11   7        0.62        6.25      9.84 o
  -4 -11   7       73.90       74.61     14.52 o
  -3 -11   7      505.90      534.80     29.02 o
  -2 -11   7        4.54        3.27      7.98 o
  -1 -11   7      113.38      120.11     16.05 o
   0 -11   7       60.40       40.70     12.45 o
   1 -11   7      282.00      276.37     23.20 o
   2 -11   7      452.61      416.44     20.90 o
   3 -11   7       62.13       36.33     20.81 o
   4 -11   7       31.60       12.66     16.85 o
   5 -11   7       32.49       17.83     14.35 o
   6 -11   7      999.13     1116.42     37.41 o
   7 -11   7        0.06        4.01      6.45 o
   8 -11   7        2.24        4.10      9.97 o
   9 -11   7        6.83       14.71     18.14 o
  10 -11   7       18.47       10.92     20.85 o
  -8 -10   7      145.52      139.35     30.49 o
  -7 -10   7       75.30       50.80     16.35 o
  -6 -10   7       28.03       23.39     11.05 o
  -5 -10   7       39.24       20.83     10.10 o
  -4 -10   7      155.25      163.01     13.74 o
  -3 -10   7      686.61      680.92     17.58 o
  -2 -10   7      839.03      850.32     23.81 o
  -1 -10   7      967.54      988.00     25.09 o
   0 -10   7       24.44        8.93     13.32 o
   1 -10   7      189.38      154.17     20.41 o
   2 -10   7      285.88      253.28     19.88 o
   3 -10   7       23.10       26.09     10.85 o
   4 -10   7      546.94      602.07     29.06 o
   5 -10   7        4.29        6.49     10.92 o
   6 -10   7      469.13      489.29     19.54 o
   7 -10   7        4.63        2.78      5.10 o
   8 -10   7       36.29       38.50     17.32 o
   9 -10   7        9.35        5.12     11.50 o
  -9  -9   7      107.12      118.90     30.41 o
  -8  -9   7        9.81        9.20     11.49 o
  -7  -9   7      131.93      117.18     15.04 o
  -6  -9   7       71.92       85.98     11.55 o
  -5  -9   7      123.91      103.47     11.15 o
  -4  -9   7      499.84      512.34     17.40 o
  -3  -9   7       89.74       86.42      9.92 o
  -2  -9   7     2792.48     2916.17     29.82 o
  -1  -9   7      109.42      101.30     12.07 o
   0  -9   7      420.15      415.28     21.07 o
   1  -9   7     2265.97     2534.42     49.27 o
   2  -9   7       66.93       84.07     16.84 o
   3  -9   7      679.27      719.17     28.20 o
   4  -9   7      386.69      374.55     23.46 o
   5  -9   7       12.82       13.87     12.43 o
   6  -9   7        1.89        5.70      6.43 o
   7  -9   7      176.79      186.98     15.89 o
   8  -9   7       22.05       14.81      8.10 o
   9  -9   7       23.74       29.31     13.68 o
  10  -9   7        0.29        5.04     22.56 o
  -8  -8   7       42.65       59.46     16.23 o
  -7  -8   7      157.13      133.97     12.25 o
  -6  -8   7      206.21      221.75     12.24 o
  -5  -8   7        9.34        5.05      4.08 o
  -4  -8   7        4.06        4.76      5.08 o
  -3  -8   7        0.02        2.45      3.10 o
  -2  -8   7       38.15       27.84      5.99 o
  -1  -8   7      943.57      920.04     21.58 o
   0  -8   7     1189.60     1269.20     33.20 o
   1  -8   7       58.81       46.61      5.02 o
   2  -8   7        6.52        6.53      2.60 o
   3  -8   7        9.93        8.07     11.94 o
   5  -8   7      269.37      267.78     14.06 o
   6  -8   7      462.88      508.03     18.14 o
   7  -8   7      100.80       88.95     15.47 o
   8  -8   7       51.44       44.31     11.31 o
   9  -8   7      113.62      109.74     18.70 o
  10  -8   7        3.73        3.10     15.50 o
  -9  -7   7      507.48      619.73     30.34 o
  -8  -7   7        5.86        6.92      9.84 o
  -7  -7   7       58.59       59.31     10.39 o
  -6  -7   7      341.00      334.78     11.58 o
  -5  -7   7      160.24      144.79      9.67 o
  -4  -7   7        1.92        1.89      2.80 o
  -3  -7   7      200.05      185.28      8.67 o
  -2  -7   7      288.70      268.38      7.99 o
  -1  -7   7       87.04       77.72      6.50 o
   0  -7   7     1298.10     1390.38     17.14 o
   1  -7   7      587.98      597.25     10.02 o
   2  -7   7       10.12        8.87      2.80 o
   3  -7   7       75.98       55.83     13.47 o
   4  -7   7      814.51      856.63     28.11 o
   5  -7   7        8.54        1.27      3.52 o
   6  -7   7      354.68      368.98     15.28 o
   7  -7   7        7.93        5.16      6.96 o
   8  -7   7      163.96      156.49     13.41 o
   9  -7   7       53.57       38.99     19.15 o
  10  -7   7      261.78      240.82     33.72 o
  11  -7   7       41.91       22.98     22.88 o
  -9  -6   7       14.99        6.35     12.93 o
  -8  -6   7      180.69      171.28     13.08 o
  -7  -6   7     1014.95     1119.66     17.80 o
  -6  -6   7      388.47      369.87      9.28 o
  -5  -6   7      316.08      276.39      7.91 o
  -4  -6   7      163.44      161.44      7.69 o
  -3  -6   7      640.74      718.42     14.69 o
  -2  -6   7      195.79      187.68      6.67 o
  -1  -6   7      110.70      101.29      5.77 o
   0  -6   7     1095.16     1050.59     35.28 o
   1  -6   7      818.54      805.87     11.31 o
   2  -6   7     2503.47     2745.54     37.61 o
   3  -6   7      168.33      152.62      5.76 o
   4  -6   7       19.21       16.43      3.03 o
   5  -6   7       26.03       18.35      6.29 o
   6  -6   7      245.86      245.28      9.25 o
   7  -6   7       67.69       64.97      9.00 o
   8  -6   7      488.87      511.95     12.45 o
   9  -6   7       55.58       48.65     11.88 o
  10  -6   7      425.71      579.94     25.88 o
  11  -6   7       18.22       24.30     25.06 o
 -10  -5   7       96.78       78.18     17.69 o
  -9  -5   7      439.33      547.80     23.47 o
  -8  -5   7      247.36      244.43     15.70 o
  -7  -5   7      624.21      653.86     13.78 o
  -6  -5   7      477.72      455.03     13.93 o
  -5  -5   7      809.27      807.37     16.58 o
  -4  -5   7      397.64      413.03      9.28 o
  -3  -5   7      230.04      204.34      6.52 o
  -2  -5   7       63.28       51.53      4.93 o
  -1  -5   7     1071.42     1087.71     11.09 o
   0  -5   7     4206.57     4448.30     74.35 o
   1  -5   7      649.54      631.52      8.31 o
   2  -5   7        9.92       10.81      2.91 o
   3  -5   7       54.23       35.16      3.10 o
   4  -5   7       96.72       83.68      5.67 o
   5  -5   7       46.77       31.10      7.29 o
   6  -5   7      288.07      306.70     11.26 o
   7  -5   7      194.74      207.85     12.68 o
   8  -5   7      433.26      468.54     13.22 o
   9  -5   7        7.36        4.75      6.73 o
  10  -5   7        0.98        2.90      7.70 o
 -10  -4   7      143.71      161.64     22.21 o
  -9  -4   7      561.07      615.76     25.17 o
  -8  -4   7        1.30        5.46      5.26 o
  -7  -4   7      560.55      525.51     12.51 o
  -6  -4   7      286.61      272.60      9.33 o
  -5  -4   7      732.07      705.39     12.29 o
  -4  -4   7      103.40       90.03      6.77 o
  -3  -4   7      491.33      530.08      9.43 o
  -2  -4   7     5273.25     5633.99     40.06 o
  -1  -4   7      148.25      135.83      4.16 o
   0  -4   7        4.17        3.20      2.36 o
   1  -4   7      764.16      775.04      8.32 o
   2  -4   7        6.28       11.52      1.76 o
   3  -4   7     1963.49     2072.92     16.37 o
   4  -4   7        0.01        0.59      0.85 o
   5  -4   7     1034.80     1110.13     41.13 o
   6  -4   7        3.89        6.10      4.28 o
   7  -4   7      267.15      276.27     14.49 o
   8  -4   7       40.51       27.74      8.46 o
   9  -4   7        0.10        6.24      7.05 o
  10  -4   7       54.09       58.32     13.18 o
 -11  -3   7      143.22      130.17     34.91 o
 -10  -3   7        2.53        1.97      7.03 o
  -9  -3   7      172.29      177.34     15.04 o
  -8  -3   7      134.99      121.10     12.37 o
  -7  -3   7      114.75       94.47      9.28 o
  -6  -3   7      519.79      526.01     12.64 o
  -5  -3   7      579.98      589.97     17.10 o
  -4  -3   7      119.26      115.56      6.86 o
  -3  -3   7        2.45        2.98      3.14 o
  -2  -3   7      292.72      325.22      8.24 o
  -1  -3   7      814.52      881.05      9.47 o
   0  -3   7     5302.52     5707.81     20.99 o
   1  -3   7        9.31        8.69      1.96 o
   2  -3   7       11.38        7.19      2.37 o
   3  -3   7      332.02      312.93      7.36 o
   4  -3   7       19.58       12.50      4.02 o
   5  -3   7       30.46       26.10      8.43 o
   6  -3   7      195.34      178.00      7.52 o
   7  -3   7      257.48      249.07     15.19 o
   8  -3   7       45.66       40.20     10.30 o
   9  -3   7        5.91        5.57      8.70 o
  10  -3   7       17.17       19.15     12.21 o
 -11  -2   7       23.15       20.68     19.35 o
 -10  -2   7      323.96      344.87     19.04 o
  -9  -2   7       98.35       77.41     15.27 o
  -8  -2   7      694.88      702.49     21.05 o
  -7  -2   7      146.26      137.96      8.05 o
  -6  -2   7       10.36        5.82      3.97 o
  -5  -2   7      389.28      402.76      8.88 o
  -4  -2   7     1083.34     1177.60     19.14 o
  -3  -2   7     1346.57     1475.84     29.99 o
  -2  -2   7       42.72       46.33      6.97 o
  -1  -2   7      758.18      696.53     10.78 o
   0  -2   7      165.56      136.62      5.15 o
   1  -2   7      379.81      442.26      8.67 o
   2  -2   7      767.71      713.96     18.75 o
   3  -2   7      779.54      782.86     11.02 o
   4  -2   7        6.75        3.57      3.74 o
   5  -2   7      299.59      310.61     10.07 o
   6  -2   7      115.35      104.92      9.39 o
   7  -2   7      299.40      298.63     13.01 o
   8  -2   7       42.57       28.42      8.45 o
   9  -2   7       92.20       78.52     17.22 o
  10  -2   7        5.83        5.74     10.65 o
  11  -2   7        3.36        4.59     12.67 o
 -11  -1   7      220.79      249.89     19.97 o
 -10  -1   7      152.09      145.34     20.21 o
  -9  -1   7      159.70      137.31     16.28 o
  -8  -1   7      148.81      139.47     22.46 o
  -7  -1   7      240.63      227.19     12.55 o
  -6  -1   7       21.78       10.55      6.21 o
  -5  -1   7        5.84        3.33      2.82 o
  -4  -1   7     1152.03     1081.76     23.65 o
  -3  -1   7      687.80      844.47     13.62 o
  -2  -1   7      729.57      788.67     14.52 o
  -1  -1   7     2221.00     2327.98     16.12 o
   0  -1   7      222.75      240.59      9.12 o
   1  -1   7      968.79     1016.06     23.84 o
   2  -1   7        7.18        3.30      3.28 o
   3  -1   7       55.64       53.31      3.84 o
   4  -1   7     1265.63     1330.25     18.24 o
   5  -1   7      530.25      552.16     13.48 o
   6  -1   7      193.87      181.56     11.37 o
   7  -1   7        4.06        2.52      4.98 o
   8  -1   7      668.55      685.02     22.18 o
   9  -1   7       14.80        9.53     11.88 o
  10  -1   7       76.84       71.89     22.06 o
 -12   0   7       17.77       11.20     23.14 o
 -11   0   7       26.94       37.60     17.35 o
 -10   0   7        2.74        8.66     11.45 o
  -9   0   7        0.42        1.42      6.09 o
  -8   0   7        5.91        1.67      5.74 o
  -7   0   7      716.29      699.38     34.40 o
  -6   0   7      328.57      312.83     13.80 o
  -5   0   7      337.75      343.04      7.47 o
  -4   0   7      162.93      138.11      4.88 o
  -3   0   7     1518.47     1526.89     13.57 o
  -2   0   7     1061.27     1163.23     12.01 o
  -1   0   7      988.97     1127.18     12.12 o
   0   0   7     7026.76     7707.91     70.23 o
   1   0   7       81.58       88.90     11.96 o
   2   0   7     2115.11     2267.01     27.46 o
   3   0   7      296.61      260.84      5.63 o
   4   0   7      101.82       96.54      8.72 o
   5   0   7       54.46       40.60      8.87 o
   6   0   7       19.91       16.00      8.18 o
   7   0   7        0.64        4.83      7.89 o
   8   0   7      122.39       99.34     17.65 o
   9   0   7      357.35      393.85     38.08 o
  10   0   7        0.34        3.29     11.87 o
 -12   1   7        0.24        3.63     12.07 o
 -11   1   7       52.16       54.79     16.42 o
 -10   1   7       61.84       60.21     15.87 o
  -9   1   7       95.20       73.92     25.23 o
  -8   1   7     2057.99     2237.19     76.73 o
  -7   1   7        0.57        2.58      4.00 o
  -6   1   7      265.28      234.15     12.96 o
  -5   1   7       22.18       31.50      3.70 o
  -4   1   7      322.66      365.20      5.57 o
  -3   1   7      626.81      659.10      7.51 o
  -2   1   7       45.17       55.12      3.91 o
  -1   1   7        2.25        2.13      2.18 o
   0   1   7      432.72      458.95      9.32 o
   1   1   7     3157.36     3717.60     59.25 o
   2   1   7      956.55     1016.14     19.10 o
   3   1   7      115.96      104.84      4.25 o
   4   1   7      388.29      360.45     13.91 o
   5   1   7      555.87      550.02     18.05 o
   6   1   7      147.58      141.29     15.55 o
   7   1   7      180.34      192.78     17.68 o
   8   1   7       78.53       78.61     15.69 o
   9   1   7      137.04      148.19     22.33 o
  10   1   7        0.03        6.56     20.38 o
 -12   2   7        1.39        6.86     17.65 o
 -11   2   7      226.48      297.88     24.62 o
 -10   2   7       57.89       49.71     21.51 o
  -9   2   7        6.52        5.27      6.52 o
  -8   2   7       34.59       11.50     10.70 o
  -7   2   7       31.87       21.57     10.03 o
  -6   2   7      163.64      161.53      9.96 o
  -5   2   7       40.29       28.13      7.20 o
  -4   2   7     1091.71     1127.25     14.15 o
  -3   2   7       33.94       16.88      2.82 o
  -2   2   7      455.68      533.51     10.73 o
  -1   2   7        0.10        1.88      2.05 o
   0   2   7      109.27       89.91      5.95 o
   1   2   7       18.64       13.92      4.57 o
   2   2   7        5.86        1.61      6.24 o
   3   2   7      801.26      836.30     28.80 o
   4   2   7     2673.77     2951.33     74.87 o
   5   2   7      109.60       98.80     14.51 o
   6   2   7      262.93      283.73     18.84 o
   7   2   7        0.32        1.53      6.63 o
   8   2   7      110.87       96.80     17.98 o
   9   2   7        9.98        7.14     14.59 o
 -11   3   7      114.80      162.14     31.98 o
 -10   3   7        0.14        4.86      8.12 o
  -9   3   7       61.73       33.32     20.51 o
  -8   3   7      258.28      252.26     17.40 o
  -7   3   7        0.04        1.61      4.32 o
  -6   3   7      186.50      174.69     12.84 o
  -5   3   7      409.25      423.60     12.91 o
  -4   3   7     1580.38     1720.90     22.84 o
  -3   3   7        8.08        9.25      4.58 o
  -2   3   7      446.21      441.75     10.09 o
  -1   3   7       17.39       19.30      6.30 o
   0   3   7     1127.15     1317.60     19.21 o
   1   3   7     1396.26     1460.79     19.92 o
   2   3   7      736.06      784.68     26.45 o
   3   3   7     1090.12     1238.50     35.16 o
   4   3   7      243.45      235.80     15.76 o
   5   3   7       81.96       71.63     13.45 o
   6   3   7       66.59       54.87     14.29 o
   7   3   7       37.16       22.79     12.61 o
   8   3   7       81.77       86.24     17.79 o
   9   3   7       81.17      109.02     29.66 o
 -11   4   7       11.96        4.97     22.52 o
 -10   4   7        0.46        2.24      5.54 o
  -9   4   7      253.66      238.53     20.05 o
  -8   4   7        0.57        3.34      7.59 o
  -7   4   7       90.38       85.08     12.30 o
  -6   4   7        0.48        4.82      5.38 o
  -5   4   7       24.51       39.35     15.61 o
  -4   4   7      139.99      132.68      5.94 o
  -3   4   7       36.06       40.61      6.63 o
  -2   4   7       93.52       88.13      8.27 o
  -1   4   7       19.32        8.95      5.68 o
   0   4   7        5.80        3.14      4.32 o
   1   4   7      632.29      629.81     13.82 o
   2   4   7       13.96        6.75     10.28 o
   3   4   7       45.81       53.20     20.98 o
   4   4   7     1384.10     1472.99     43.79 o
   5   4   7      479.11      506.76     19.86 o
   6   4   7      324.15      417.58     48.66 o
   7   4   7      128.27      134.78     20.18 o
   8   4   7      567.42      668.34     47.58 o
 -11   5   7        6.18        3.23     10.72 o
 -10   5   7        2.51        4.67     11.04 o
  -9   5   7       30.76       21.42     14.67 o
  -8   5   7       10.86        5.99      6.94 o
  -7   5   7        0.02        3.28      5.29 o
  -6   5   7        3.50        2.64      4.55 o
  -5   5   7      114.80      121.25      9.29 o
  -4   5   7     1098.38     1111.93     15.93 o
  -3   5   7       73.16       62.52      6.54 o
  -2   5   7      378.80      403.07     10.95 o
  -1   5   7     1185.04     1240.15     20.22 o
   0   5   7      113.07      126.01      8.61 o
   1   5   7       10.98        5.19      5.18 o
   2   5   7        0.96        1.64      5.81 o
   3   5   7      181.36      141.45     21.64 o
   4   5   7       17.94       12.46     13.34 o
   5   5   7      937.93     1087.30     41.79 o
   6   5   7       55.15       39.25     14.55 o
   7   5   7       99.90       91.00     21.22 o
 -11   6   7        4.83        1.17     15.13 o
 -10   6   7        0.46        2.10      8.50 o
  -9   6   7       57.52       55.42     17.38 o
  -8   6   7        1.29        4.46      5.97 o
  -7   6   7       51.23       50.40     13.26 o
  -6   6   7       32.03       26.71      9.45 o
  -5   6   7      243.27      284.00     18.21 o
  -4   6   7      637.06      639.46     16.33 o
  -3   6   7     1287.50     1365.06     20.01 o
  -2   6   7      849.93      853.86     24.22 o
  -1   6   7      389.32      357.04     12.53 o
   0   6   7      139.30      114.90      9.39 o
   1   6   7      154.35      134.99     18.12 o
   2   6   7      189.72      189.22     20.97 o
   3   6   7      128.13      118.10     21.76 o
   4   6   7       72.95       54.63     22.58 o
   5   6   7        1.15        4.63     15.63 o
   6   6   7        6.07        8.39     17.21 o
 -10   7   7        1.42        2.27      8.30 o
  -9   7   7        5.26        6.16      9.54 o
  -8   7   7       23.94       23.56     10.17 o
  -7   7   7      200.89      224.88     15.06 o
  -6   7   7      156.73      168.82     14.05 o
  -5   7   7        3.51        2.56      5.20 o
  -4   7   7      214.03      206.06     26.68 o
  -3   7   7      126.47      112.62     10.34 o
  -2   7   7      703.73      728.84     16.07 o
  -1   7   7      997.30      976.34     20.23 o
   0   7   7      702.21      809.01     30.21 o
   1   7   7       29.05       18.62     19.58 o
   2   7   7      327.24      344.46     25.97 o
   3   7   7       19.62       32.07     20.18 o
   4   7   7       94.32       69.46     22.81 o
   5   7   7       28.15       26.46     17.13 o
 -10   8   7      114.82      156.24     36.52 o
  -9   8   7       74.81       72.34     16.19 o
  -8   8   7       79.32       61.42     14.92 o
  -7   8   7        2.50        4.22      7.69 o
  -6   8   7       23.48       22.55     10.26 o
  -5   8   7       92.52       83.76     18.87 o
  -4   8   7       16.25       23.30     17.56 o
  -3   8   7     1657.01     1786.46     48.69 o
  -2   8   7       48.40       51.96     10.78 o
  -1   8   7       17.39        8.86     11.96 o
   0   8   7      144.67      124.96     22.48 o
   1   8   7       29.88       23.61     16.21 o
   2   8   7      140.33      136.56     27.79 o
  -9   9   7        2.85        4.31      9.38 o
  -8   9   7        1.37        1.77      7.19 o
  -7   9   7       88.01       79.90     14.62 o
  -6   9   7       33.54       36.48     11.64 o
  -5   9   7      389.68      386.79     20.03 o
  -4   9   7        0.46        2.40      8.20 o
  -3   9   7       24.49       15.57     11.93 o
  -2   9   7       13.70       11.07      8.81 o
  -1   9   7      246.55      278.94     29.07 o
   0   9   7      427.71      435.94     35.35 o
   1   9   7        3.44        0.42      7.82 o
   2   9   7      286.12      271.20     31.90 o
   3   9   7      151.70      132.86     35.17 o
  -9  10   7        0.27        5.85     19.27 o
  -8  10   7      140.44      174.34     19.40 o
  -7  10   7        2.00        4.89     11.29 o
  -6  10   7       22.25       25.59     11.10 o
  -5  10   7       60.51       38.46     14.97 o
  -4  10   7       28.22       20.71     15.53 o
  -3  10   7       18.03        4.32     15.46 o
  -2  10   7        1.80        8.07     11.44 o
  -1  10   7      115.50      156.75     27.89 o
   0  10   7       45.55       38.13     23.25 o
   1  10   7       23.63       11.78     14.75 o
   2  10   7       16.45        8.86     16.49 o
  -8  11   7       10.12       22.20     24.87 o
  -7  11   7      127.01      123.88     20.46 o
  -6  11   7        0.54        9.68     11.59 o
  -5  11   7       59.61       43.54     26.85 o
  -4  11   7        0.03        5.67     20.39 o
  -3  11   7      114.28      165.50     37.76 o
  -2  11   7       43.47       52.50     30.97 o
  -1  11   7       66.49       62.19     25.42 o
   0  11   7       22.86       16.46     19.59 o
   1  11   7        0.14        7.12     21.39 o
  -6  12   7       99.50       96.60     35.26 o
   0  12   7        7.18       13.97     28.34 o
  -3 -15   8        0.31        6.61     14.30 o
  -2 -15   8        6.03        4.65     15.67 o
  -1 -15   8        3.59        8.51     18.31 o
   0 -15   8       82.94       88.29     29.40 o
   1 -15   8      140.54      143.36     33.45 o
   2 -15   8       36.40       21.67     19.76 o
   3 -15   8        0.98        2.11     11.76 o
   5 -15   8       15.02       14.12     23.96 o
  -3 -14   8       20.73       28.03     23.27 o
  -2 -14   8      101.29       98.81     20.38 o
  -1 -14   8       22.03       14.46     11.61 o
   0 -14   8        1.90        4.64      8.12 o
   1 -14   8        4.32        4.96     18.14 o
   2 -14   8       55.37       57.70     24.44 o
   3 -14   8       20.88        9.09     15.97 o
   4 -14   8        0.40        4.38     12.68 o
   5 -14   8       74.00       50.02     23.81 o
   6 -14   8      157.00      175.09     30.89 o
  -4 -13   8        1.27        4.23     10.20 o
  -3 -13   8        0.13        2.79      8.24 o
  -2 -13   8        1.43       14.30     10.76 o
  -1 -13   8       37.82       33.32     11.77 o
   0 -13   8       10.68        7.87     10.26 o
   1 -13   8       39.70       44.22     18.16 o
   2 -13   8       41.47       19.04     22.34 o
   3 -13   8       39.95       67.74     27.10 o
   4 -13   8       60.15       46.57     20.60 o
   5 -13   8        1.42       11.54     20.93 o
   6 -13   8        0.53        4.82     15.80 o
   7 -13   8       27.78       22.21     18.22 o
  -6 -12   8       41.13       41.83     34.18 o
  -5 -12   8       95.72       90.19     17.26 o
  -4 -12   8       34.05       35.16     16.00 o
  -3 -12   8       47.31       31.85     11.62 o
  -2 -12   8      632.86      705.37     19.05 o
  -1 -12   8      163.45      153.37     15.19 o
   0 -12   8      192.58      243.57     19.70 o
   1 -12   8      210.37      213.39     18.23 o
   2 -12   8      342.60      354.59     18.51 o
   3 -12   8      241.41      272.80     30.11 o
   4 -12   8       17.77       11.08     17.21 o
   5 -12   8      332.30      393.66     33.19 o
   6 -12   8       90.91      105.38     20.57 o
   7 -12   8        0.55        8.23     14.13 o
   8 -12   8        2.45        6.63     21.61 o
   9 -12   8       18.17        4.73     16.55 o
  -7 -11   8       34.37       34.32     19.26 o
  -6 -11   8       12.76       11.67     13.67 o
  -5 -11   8      136.99      139.19     17.18 o
  -4 -11   8      391.11      415.17     17.19 o
  -3 -11   8      218.28      215.78     19.96 o
  -2 -11   8       30.19       18.29     11.61 o
  -1 -11   8      181.03      163.60     26.65 o
   0 -11   8        0.97        5.46     13.36 o
   1 -11   8      179.71      139.55     24.00 o
   2 -11   8      499.64      549.23     19.83 o
   3 -11   8       27.42       18.28     10.23 o
   4 -11   8      400.74      390.90     24.37 o
   5 -11   8      464.69      519.16     30.07 o
   6 -11   8       27.85       19.83     13.18 o
   7 -11   8      174.98      149.47     19.88 o
   8 -11   8       70.33       60.18     18.12 o
   9 -11   8        3.35        4.22     16.00 o
  -8 -10   8       10.81       15.74     18.55 o
  -7 -10   8       57.83       47.73     14.97 o
  -6 -10   8       46.62       45.28     12.70 o
  -5 -10   8      388.05      418.62     16.07 o
  -4 -10   8        4.68        4.63      6.04 o
  -3 -10   8       73.10       61.94     10.65 o
  -2 -10   8       23.74       16.89     11.60 o
  -1 -10   8      980.33      969.59     33.10 o
   0 -10   8      119.25      100.14     20.17 o
   1 -10   8      516.90      523.85     25.32 o
   2 -10   8      209.56      190.99     24.07 o
   3 -10   8       33.54       40.92     19.91 o
   4 -10   8       44.53       34.81     17.82 o
   5 -10   8      380.07      367.78     23.57 o
   6 -10   8      116.20      105.00     17.67 o
   7 -10   8       36.40       26.81     11.49 o
   8 -10   8        5.33        7.39     10.75 o
   9 -10   8       85.09       72.68     17.34 o
  -8  -9   8      459.50      480.89     30.53 o
  -7  -9   8       42.77       35.97     10.10 o
  -6  -9   8        9.89        5.62      7.61 o
  -5  -9   8       91.65       86.56     10.44 o
  -4  -9   8       63.45       52.60      9.34 o
  -3  -9   8       35.88       35.02      8.35 o
  -2  -9   8        6.51       15.65      6.36 o
  -1  -9   8      855.72      923.09     32.44 o
   0  -9   8       40.85       26.44     14.63 o
   1  -9   8      443.39      448.69     23.34 o
   2  -9   8      494.32      506.41     24.93 o
   3  -9   8      515.80      494.96     23.99 o
   5  -9   8       44.44       39.33     12.62 o
   6  -9   8        6.85        5.31      8.12 o
   7  -9   8       54.64       43.39     14.37 o
   8  -9   8        4.77        1.81      6.15 o
   9  -9   8       33.24       39.52     16.04 o
  -9  -8   8       19.46       20.01     28.75 o
  -8  -8   8       35.46       18.65     11.84 o
  -7  -8   8       51.95       41.68      9.28 o
  -6  -8   8       47.32       38.60      9.27 o
  -5  -8   8      117.84      113.99     13.51 o
  -4  -8   8       50.55       40.03      7.90 o
  -3  -8   8       22.92       25.04      6.28 o
  -2  -8   8      577.36      545.22     13.03 o
  -1  -8   8      440.40      420.34     21.14 o
   0  -8   8       78.57       55.44     14.27 o
   1  -8   8      205.29      185.59      6.59 o
   2  -8   8        1.26        3.63      6.74 o
   3  -8   8        1.77        2.15      5.60 o
   4  -8   8        8.61        4.11      8.00 o
   5  -8   8      346.65      365.40     17.00 o
   6  -8   8       76.03       60.07     13.37 o
   7  -8   8      128.59      112.45     16.85 o
   8  -8   8       58.82       48.67     11.16 o
   9  -8   8        7.57        8.81     18.58 o
  10  -8   8       10.36        8.43     17.08 o
  -9  -7   8       58.89       29.54     15.97 o
  -8  -7   8       57.41       55.01     11.73 o
  -7  -7   8       23.96       13.83      7.42 o
  -6  -7   8      148.51      163.64     10.12 o
  -5  -7   8        7.74        7.79      5.28 o
  -4  -7   8      225.81      205.77      9.04 o
  -3  -7   8      131.24      121.18      7.31 o
  -2  -7   8        1.52        3.33      3.22 o
  -1  -7   8      408.15      396.86      8.98 o
   0  -7   8      463.19      457.19     19.86 o
   1  -7   8       16.03       11.04     10.17 o
   2  -7   8     1372.26     1453.70     34.01 o
   3  -7   8      782.09      857.01     16.78 o
   4  -7   8      483.12      501.07     16.09 o
   5  -7   8        7.91       14.78     14.06 o
   6  -7   8       19.85       14.66      8.90 o
   7  -7   8      140.68      135.99     15.06 o
   8  -7   8        3.16        3.43      7.70 o
   9  -7   8      132.19      155.22     20.91 o
  10  -7   8      107.14      111.44     23.24 o
  -9  -6   8       40.98       34.94     17.45 o
  -8  -6   8      146.86      161.19     15.65 o
  -7  -6   8       84.35       76.42     10.33 o
  -6  -6   8      370.61      365.11     12.03 o
  -5  -6   8       45.91       42.85      7.60 o
  -4  -6   8        5.90        5.52      3.16 o
  -3  -6   8      210.19      205.36      7.65 o
  -2  -6   8       75.66       53.68      5.82 o
  -1  -6   8      255.44      238.76      7.86 o
   0  -6   8       14.17        8.83      3.07 o
   1  -6   8      454.79      402.73     17.68 o
   2  -6   8       18.21       11.80      3.64 o
   3  -6   8      164.49      146.07      6.31 o
   4  -6   8        4.34        4.78      3.26 o
   5  -6   8      137.33      132.30      7.82 o
   6  -6   8      190.22      179.05      9.74 o
   7  -6   8      203.58      182.66     10.83 o
   8  -6   8       66.79       53.50     13.70 o
   9  -6   8       81.38       58.07     14.38 o
  10  -6   8        4.12        7.37     11.53 o
  11  -6   8       23.55       15.17     18.68 o
 -10  -5   8       55.44       63.52     18.03 o
  -9  -5   8      329.83      317.34     21.08 o
  -8  -5   8       18.87       11.74      6.12 o
  -7  -5   8       23.65       17.13      8.10 o
  -6  -5   8      140.75      136.45     10.72 o
  -5  -5   8       31.77       23.84      5.83 o
  -4  -5   8      127.35      108.26      6.39 o
  -3  -5   8       51.05       36.86      6.39 o
  -2  -5   8      295.24      289.51      8.06 o
  -1  -5   8      155.17      145.87      4.06 o
   0  -5   8       20.97       14.28      5.88 o
   1  -5   8        3.87        7.56      3.52 o
   2  -5   8      282.66      263.11     14.11 o
   3  -5   8     2675.24     2841.50     16.07 o
   4  -5   8      170.60      148.62      8.50 o
   5  -5   8      144.42      115.28     11.63 o
   6  -5   8      597.30      579.19     15.93 o
   7  -5   8       47.69       39.87      8.68 o
   8  -5   8       16.50       11.78      7.98 o
   9  -5   8        0.80        2.46      6.66 o
  10  -5   8       11.21        7.81     11.37 o
 -10  -4   8       25.94       22.17     13.41 o
  -9  -4   8      201.67      233.18     15.84 o
  -8  -4   8      179.49      153.69     13.90 o
  -7  -4   8     1157.75     1224.16     17.64 o
  -6  -4   8     2044.24     2266.96     23.10 o
  -5  -4   8      162.20      162.23     14.59 o
  -4  -4   8        0.27        2.17      4.78 o
  -3  -4   8      197.66      214.17      9.84 o
  -2  -4   8      559.75      551.22     11.14 o
  -1  -4   8       39.40       16.95      3.74 o
   0  -4   8       99.03      103.42      4.91 o
   1  -4   8     4967.52     5080.58     74.12 o
   2  -4   8        2.28       12.00      3.55 o
   3  -4   8      430.33      474.13     14.56 o
   4  -4   8      607.78      599.85     10.92 o
   5  -4   8       15.63       12.47      6.19 o
   6  -4   8     1262.62     1360.69     24.04 o
   7  -4   8      256.53      240.17      9.84 o
   8  -4   8      102.86       96.60     11.17 o
   9  -4   8      236.75      252.98     16.09 o
  10  -4   8       72.60       83.10     31.29 o
 -10  -3   8      364.76      390.54     32.87 o
  -9  -3   8      500.34      550.75     17.34 o
  -8  -3   8      240.68      228.40     16.94 o
  -7  -3   8       56.94       49.65      8.21 o
  -6  -3   8      439.47      418.36     16.53 o
  -5  -3   8        4.64        3.22      5.83 o
  -4  -3   8      177.95      196.02      8.58 o
  -3  -3   8      622.73      644.01     12.40 o
  -2  -3   8     1021.60     1037.62     16.33 o
  -1  -3   8     2245.57     2309.82     30.69 o
   0  -3   8       31.98       33.22      3.66 o
   1  -3   8      333.37      299.07      5.27 o
   2  -3   8     4024.74     4361.28     47.75 o
   3  -3   8       71.64       77.86      5.20 o
   4  -3   8        9.49        4.05      2.65 o
   5  -3   8     1188.75     1231.79     21.64 o
   6  -3   8      241.96      230.15     11.10 o
   7  -3   8       31.42       23.01      7.74 o
   8  -3   8      169.48      160.76     11.21 o
   9  -3   8        0.70        5.77     11.43 o
  10  -3   8        0.03        3.98     19.42 o
 -11  -2   8        0.62        7.45     14.67 o
 -10  -2   8       25.79       16.55     14.75 o
  -9  -2   8       69.34       69.79     15.99 o
  -8  -2   8      459.91      468.52     18.23 o
  -7  -2   8     1010.85     1110.86     17.45 o
  -6  -2   8      782.86      786.19     19.53 o
  -5  -2   8        5.98        6.61      4.74 o
  -4  -2   8     1153.12     1186.43     21.62 o
  -3  -2   8     1211.22     1322.25     21.54 o
  -2  -2   8      602.98      627.42     11.24 o
  -1  -2   8     3206.93     3370.60     23.40 o
   0  -2   8      153.97      143.34      6.03 o
   1  -2   8     1960.39     2178.33     26.23 o
   2  -2   8      564.53      615.19     13.21 o
   3  -2   8      298.51      316.20      4.85 o
   4  -2   8       72.88       64.88      5.76 o
   5  -2   8      395.22      388.76     11.75 o
   6  -2   8       90.68       77.36      9.63 o
   7  -2   8      320.82      348.37     14.40 o
   8  -2   8        9.07        7.67      6.54 o
   9  -2   8       47.11       30.16     14.75 o
  10  -2   8       76.26       91.76     20.54 o
 -11  -1   8      144.23      164.37     23.34 o
 -10  -1   8        5.60        4.10     10.36 o
  -9  -1   8       21.10       14.77     12.04 o
  -8  -1   8     1077.66     1248.24     28.32 o
  -7  -1   8      320.08      319.02     15.50 o
  -6  -1   8        0.25        2.25      4.29 o
  -5  -1   8      786.81      841.36     19.86 o
  -4  -1   8       71.60       60.28      9.16 o
  -3  -1   8       30.82       24.34      6.91 o
  -2  -1   8        0.87        3.65      2.95 o
  -1  -1   8     1614.42     1699.85     15.68 o
   0  -1   8      181.06      175.68      6.78 o
   1  -1   8      470.89      488.05     18.64 o
   2  -1   8        2.97        2.58      3.40 o
   3  -1   8      188.60      168.31      4.45 o
   4  -1   8       32.95       25.67      4.20 o
   5  -1   8       24.77       12.41      6.70 o
   6  -1   8        0.04        1.86      4.64 o
   7  -1   8       36.25       33.66     12.82 o
   8  -1   8       23.38       10.00     11.22 o
   9  -1   8       19.65        8.69     12.49 o
  10  -1   8       16.45       33.04     19.91 o
 -12   0   8      366.01      441.82     41.97 o
 -11   0   8        0.75        3.30     10.74 o
 -10   0   8       94.07      112.42     19.93 o
  -9   0   8      410.68      443.71     20.24 o
  -8   0   8      194.63      169.30     15.38 o
  -7   0   8      207.06      169.71     16.42 o
  -6   0   8        0.87        1.12      3.51 o
  -5   0   8        4.90        1.66      1.53 o
  -4   0   8      583.58      627.56      7.87 o
  -3   0   8      225.06      248.21      9.57 o
  -2   0   8      210.88      175.36      6.12 o
  -1   0   8       27.47       16.43      4.15 o
   0   0   8        2.82        6.26      5.82 o
   1   0   8       17.18       16.45      7.12 o
   2   0   8      123.11      128.71      8.55 o
   3   0   8      148.55      128.12      5.45 o
   4   0   8       11.29       10.90      4.89 o
   5   0   8      274.46      283.39     15.28 o
   6   0   8       22.04        7.43      7.26 o
   7   0   8        0.38        5.61      7.38 o
   8   0   8       67.06       60.73     17.60 o
   9   0   8       63.95       47.92     17.67 o
  10   0   8       24.27       23.84     29.13 o
 -12   1   8       80.92       88.87     34.71 o
 -11   1   8       13.15       11.90     15.56 o
 -10   1   8      665.82      755.62     28.86 o
  -9   1   8       89.19       75.50     17.47 o
  -8   1   8       95.83       69.66     14.73 o
  -7   1   8       55.29       33.61     10.81 o
  -6   1   8      192.95      180.12     11.55 o
  -5   1   8      129.40      125.84      4.97 o
  -4   1   8       26.08       21.86      3.03 o
  -3   1   8        4.06        3.55      2.04 o
  -2   1   8       18.77        7.64      2.95 o
  -1   1   8        9.23        2.66      2.36 o
   0   1   8      905.38     1009.69     16.97 o
   1   1   8      706.96      788.13     23.77 o
   2   1   8       26.56       10.32      5.48 o
   3   1   8     1964.44     1995.91     30.09 o
   4   1   8       48.30       58.73     10.55 o
   5   1   8      943.93     1019.75     66.41 o
   6   1   8        1.69        3.27      5.55 o
   7   1   8       42.83       33.19     11.41 o
   8   1   8       32.33       30.30     14.96 o
   9   1   8       24.17       18.52     16.41 o
 -11   2   8       13.72       13.00     14.83 o
 -10   2   8       21.45       18.39     22.72 o
  -9   2   8      167.52      168.33     17.92 o
  -8   2   8      122.29      101.27     15.42 o
  -7   2   8      129.22      106.58     13.21 o
  -6   2   8        2.60        4.38      4.41 o
  -5   2   8     1587.34     1577.54     28.44 o
  -4   2   8      476.85      551.41      7.21 o
  -3   2   8      107.89      113.34      4.39 o
  -2   2   8       28.92       29.68      4.40 o
  -1   2   8     1248.41     1405.76     17.16 o
   0   2   8      426.41      370.01      9.23 o
   1   2   8       21.95       30.47      8.50 o
   2   2   8      402.66      436.44     20.86 o
   3   2   8      541.10      490.47     22.64 o
   4   2   8      957.08      993.14     34.09 o
   5   2   8      181.36      192.85     18.79 o
   6   2   8        7.01        5.75      9.09 o
   7   2   8      222.77      254.97     26.01 o
   8   2   8        0.00        3.22      9.58 o
   9   2   8       12.94       22.63     26.45 o
 -11   3   8       30.44       23.01     32.02 o
 -10   3   8      362.44      396.23     29.62 o
  -9   3   8       16.99       10.42     10.87 o
  -8   3   8      126.70      146.60     18.13 o
  -7   3   8       56.37       38.87     10.69 o
  -6   3   8       56.73       59.21      9.98 o
  -5   3   8      147.32      149.70     15.11 o
  -4   3   8      455.81      445.07     16.34 o
  -3   3   8       11.01        4.75      2.95 o
  -2   3   8      151.53      135.60      7.60 o
  -1   3   8      192.22      164.35      9.32 o
   0   3   8      102.44       79.74      7.58 o
   1   3   8      373.91      395.59     11.91 o
   2   3   8       51.11       30.16     10.99 o
   3   3   8        6.97       15.44     16.93 o
   4   3   8       60.71       49.66     17.74 o
   5   3   8      769.17      792.01     30.94 o
   6   3   8       74.13       81.55     16.60 o
   7   3   8       17.67       12.52     11.78 o
   8   3   8        8.30       13.91     14.85 o
 -11   4   8       19.59       17.76     18.05 o
 -10   4   8      100.30       97.60     21.49 o
  -9   4   8       84.00       72.24     18.00 o
  -8   4   8      370.77      324.47     17.13 o
  -7   4   8      119.99       86.25     11.74 o
  -6   4   8      636.37      693.33     27.10 o
  -5   4   8      674.71      709.84     17.25 o
  -4   4   8       55.14       41.89      5.99 o
  -3   4   8      861.85      994.51     15.73 o
  -2   4   8        4.72        3.60      3.58 o
  -1   4   8      301.65      280.85     18.49 o
   0   4   8      202.11      187.74     11.84 o
   1   4   8      432.76      441.88     12.39 o
   2   4   8      817.19      905.87     31.47 o
   3   4   8        3.51        4.35     10.04 o
   4   4   8     3426.56     3932.85     70.04 o
   5   4   8      103.63       86.28     23.35 o
   6   4   8       10.91        3.30     12.91 o
   7   4   8        7.08        5.90     11.10 o
   8   4   8        1.03        9.08     24.68 o
 -11   5   8        0.08        2.37     16.15 o
 -10   5   8       17.90       13.35     13.44 o
  -9   5   8      102.27       82.59     17.70 o
  -8   5   8       16.81       14.49     14.05 o
  -7   5   8        2.46        3.00      5.41 o
  -6   5   8      370.88      369.64     16.64 o
  -5   5   8      488.16      512.35     24.12 o
  -4   5   8      641.33      702.75     28.41 o
  -3   5   8       12.62       13.51      8.10 o
  -2   5   8       14.33       11.17      5.45 o
  -1   5   8      830.60      861.95     19.17 o
   0   5   8       85.47       65.91     10.20 o
   1   5   8     2355.45     2458.58     49.09 o
   2   5   8       53.92       41.24     18.88 o
   3   5   8        6.10        0.86      4.77 o
   4   5   8       35.26       23.90     18.02 o
   5   5   8        1.25        5.18     14.93 o
   6   5   8       96.25       77.45     31.80 o
 -11   6   8       67.53       55.12     25.75 o
 -10   6   8       28.07       32.79     19.44 o
  -9   6   8      237.02      272.56     18.81 o
  -8   6   8        6.84        5.09      7.92 o
  -7   6   8       13.39       19.10     11.39 o
  -6   6   8       54.40       35.04      9.39 o
  -5   6   8       10.73       11.97      7.17 o
  -4   6   8       89.77       75.86     14.50 o
  -3   6   8        0.19        2.74      3.75 o
  -2   6   8      108.54       88.10      8.62 o
  -1   6   8      128.32      108.93     11.38 o
   0   6   8     2172.04     2296.06     47.65 o
   1   6   8        2.15        1.77      9.56 o
   2   6   8      155.90      153.97     24.15 o
   3   6   8      251.97      252.55     30.20 o
   4   6   8        0.27        3.83     13.86 o
   5   6   8        0.12        1.67     13.68 o
   6   6   8       68.73       77.70     28.79 o
 -11   7   8       38.93       29.73     22.04 o
 -10   7   8        0.19        6.57     16.11 o
  -9   7   8       23.41       25.51     11.73 o
  -8   7   8       34.33       25.75     13.36 o
  -7   7   8        0.00        3.51      6.32 o
  -6   7   8       10.79        6.95      4.87 o
  -5   7   8      662.58      745.09     19.71 o
  -4   7   8      650.27      661.95     31.71 o
  -3   7   8      292.97      278.42     11.89 o
  -2   7   8      620.97      641.91     18.27 o
   0   7   8       25.96       17.11     13.38 o
   1   7   8       94.46       95.76     24.97 o
   2   7   8      236.93      177.83     30.66 o
   3   7   8       12.51        7.92     16.21 o
   4   7   8       44.43       10.63     15.55 o
   5   7   8       16.41       33.18     20.02 o
 -10   8   8        0.04       11.69     25.49 o
  -9   8   8       27.73       25.97     12.17 o
  -8   8   8       36.83       35.95     12.39 o
  -7   8   8        4.40        8.06     10.51 o
  -6   8   8       18.23       23.72     11.07 o
  -5   8   8        0.02        5.24      8.44 o
  -4   8   8       18.03        5.46      6.50 o
  -3   8   8        8.22       10.04     11.73 o
  -2   8   8      353.70      342.51     19.17 o
  -1   8   8      255.46      251.86     29.18 o
   0   8   8       83.22       88.26     26.12 o
   1   8   8      444.87      544.15     30.14 o
   2   8   8      204.00      201.07     28.13 o
   3   8   8      160.76      146.78     34.39 o
   4   8   8       23.64       14.60     22.77 o
  -9   9   8       36.22       16.51     23.78 o
  -8   9   8       12.77       18.45     12.68 o
  -7   9   8      201.13      232.81     23.67 o
  -6   9   8        2.57        5.70      9.66 o
  -5   9   8        0.06        3.60      8.82 o
  -4   9   8       86.73      102.61     17.59 o
  -3   9   8       98.84       69.08     27.02 o
  -2   9   8      271.31      264.70     19.03 o
  -1   9   8      257.60      275.30     25.26 o
   0   9   8      153.33      144.37     29.02 o
   1   9   8      141.58      145.47     31.13 o
   2   9   8       33.31       12.61     18.77 o
   3   9   8        6.39        7.26     21.59 o
  -9  10   8       21.33       15.12     21.56 o
  -8  10   8        1.79        3.56      9.85 o
  -7  10   8       40.46       26.57     17.70 o
  -6  10   8       74.62       73.98     13.01 o
  -5  10   8       75.02       80.85     18.25 o
  -4  10   8       41.40       54.63     32.49 o
  -3  10   8       51.90       77.36     30.71 o
  -2  10   8      475.55      576.33     48.76 o
  -1  10   8       32.13       24.49     22.68 o
   0  10   8       11.61        5.05     13.75 o
   1  10   8      390.43      440.56     36.06 o
   2  10   8       36.77       17.74     22.09 o
  -7  11   8      146.89      156.94     20.10 o
  -6  11   8        1.45        5.85     14.52 o
  -5  11   8       12.14       15.43     31.33 o
  -4  11   8       24.37       15.81     22.76 o
  -3  11   8       15.01       26.45     18.15 o
  -2  11   8      119.65      117.71     22.51 o
  -1  11   8        3.95        2.06     13.47 o
   0  11   8      292.46      345.15     38.89 o
   1  11   8       34.76       27.95     29.76 o
  -2 -15   9        0.21        1.82     13.06 o
  -1 -15   9       92.62      115.28     20.79 o
   0 -15   9       18.87       23.05     16.91 o
   1 -15   9       86.12       77.87     27.13 o
   2 -15   9      150.81      156.41     32.98 o
   3 -15   9       16.97       16.01     26.32 o
  -4 -14   9       17.23       15.07     23.12 o
  -3 -14   9       12.81        8.58     20.03 o
  -2 -14   9        5.35        7.19      9.68 o
  -1 -14   9       62.18       56.12     19.47 o
   0 -14   9       95.03      140.33     21.56 o
   1 -14   9       14.09       17.06     14.37 o
   2 -14   9       80.02       31.63     20.46 o
   3 -14   9      102.38       83.44     32.29 o
   4 -14   9        0.04        1.01     11.94 o
   5 -14   9      173.39      180.34     37.64 o
  -5 -13   9        0.37        4.65     15.95 o
  -4 -13   9        0.11        4.10     12.26 o
  -3 -13   9       42.41       40.16     16.44 o
  -2 -13   9        1.64        6.28      8.50 o
  -1 -13   9      418.45      517.25     25.16 o
   0 -13   9       24.08       21.18     11.47 o
   1 -13   9       17.14       10.37     11.07 o
   2 -13   9      113.40       82.00     17.30 o
   3 -13   9        8.28        3.02     16.20 o
   4 -13   9       53.49       63.41     26.04 o
   5 -13   9        7.91        1.53     10.68 o
   6 -13   9      100.92      127.63     21.22 o
   7 -13   9       92.35       89.03     26.15 o
  -5 -12   9      120.91       97.45     21.70 o
  -4 -12   9        3.61        3.66      8.63 o
  -3 -12   9      854.14     1028.51     29.71 o
  -2 -12   9      384.75      391.60     25.06 o
  -1 -12   9        0.19        3.33     10.48 o
   0 -12   9      159.87      129.60     24.35 o
   1 -12   9       92.47       86.98     27.64 o
   2 -12   9       10.33        6.70      9.48 o
   3 -12   9       25.91       39.27     16.26 o
   4 -12   9        7.32        6.54     17.77 o
   5 -12   9       41.86       36.33     21.35 o
   6 -12   9        1.75        3.18     10.18 o
   7 -12   9      114.40      118.38     20.01 o
   8 -12   9       49.51       54.04     26.63 o
  -7 -11   9       12.86       33.50     21.16 o
  -6 -11   9       20.84       19.03     11.33 o
  -5 -11   9        6.76        4.95      7.95 o
  -4 -11   9       49.54       30.45     13.72 o
  -3 -11   9       12.82       16.20     11.60 o
  -2 -11   9       30.45       34.88     15.08 o
  -1 -11   9      203.51      182.38     22.83 o
   0 -11   9        6.20        1.31      7.41 o
   1 -11   9        4.02        3.83     11.36 o
   2 -11   9      130.18      131.59     21.67 o
   3 -11   9       85.30       53.67     24.64 o
   4 -11   9      147.35      142.22     24.08 o
   5 -11   9       11.38        6.95     15.81 o
   6 -11   9       30.55       21.17     11.45 o
   7 -11   9       16.77       11.84     13.08 o
   8 -11   9       12.14        8.54     14.54 o
   9 -11   9       23.45       28.57     23.09 o
  -8 -10   9       56.52       65.58     22.60 o
  -7 -10   9       93.16       89.62     17.91 o
  -6 -10   9        0.75        5.22      7.45 o
  -5 -10   9        4.05        9.15      8.05 o
  -4 -10   9       11.61        6.93      7.31 o
  -3 -10   9      220.52      217.72     13.35 o
  -2 -10   9      918.15      972.21     35.25 o
  -1 -10   9      640.13      689.16     30.13 o
   0 -10   9       12.78       14.65     14.35 o
   1 -10   9      162.81      131.55     20.72 o
   2 -10   9      121.45      124.37     21.01 o
   3 -10   9     1212.70     1222.12     38.09 o
   5 -10   9       20.66        6.24      6.31 o
   6 -10   9      480.40      522.85     19.99 o
   7 -10   9        2.36        4.24      8.30 o
   8 -10   9      224.77      196.32     19.73 o
   9 -10   9        8.85        6.08     13.04 o
  -8  -9   9       14.09       10.13     15.97 o
  -7  -9   9        5.57        6.77      7.77 o
  -6  -9   9        6.86        4.97      7.54 o
  -5  -9   9      252.18      275.73     12.84 o
  -4  -9   9      606.81      658.05     14.57 o
  -3  -9   9       79.25       66.15      8.85 o
  -2  -9   9     1927.56     1968.16     31.16 o
  -1  -9   9       59.34       47.82     17.26 o
   0  -9   9       12.76        5.51      9.71 o
   1  -9   9      137.91      157.38     18.96 o
   2  -9   9      150.88      154.23     17.90 o
   3  -9   9      275.78      269.22     21.86 o
   4  -9   9      121.49      103.61     19.61 o
   5  -9   9      752.00      825.20     22.91 o
   6  -9   9     1288.79     1420.10     30.14 o
   7  -9   9       82.84       69.68     17.58 o
   8  -9   9        0.00        1.50      6.24 o
   9  -9   9       19.66       15.36     17.21 o
  -9  -8   9        0.06        0.50      8.98 o
  -8  -8   9       16.76       18.68     10.61 o
  -7  -8   9      690.04      735.22     17.01 o
  -6  -8   9      100.45       64.03      9.87 o
  -5  -8   9      532.37      539.80     13.91 o
  -4  -8   9       15.80       12.59      5.66 o
  -3  -8   9      113.50      106.96      9.35 o
  -2  -8   9      184.09      145.70      9.22 o
  -1  -8   9      188.45      187.05     11.96 o
   0  -8   9      191.92      176.48     18.60 o
   1  -8   9        0.11        3.56      8.24 o
   2  -8   9     1945.95     2125.75     44.72 o
   3  -8   9      680.76      708.52     26.31 o
   4  -8   9      283.54      243.58     15.46 o
   5  -8   9       93.05       82.02     21.38 o
   6  -8   9        0.00        4.81      8.10 o
   7  -8   9       20.21       11.67      9.53 o
   8  -8   9      455.30      516.17     22.32 o
   9  -8   9        0.06        1.29      8.22 o
  10  -8   9        9.27        7.77     11.30 o
  -9  -7   9      228.14      203.52     25.53 o
  -8  -7   9      423.87      414.67     16.07 o
  -7  -7   9      262.62      292.46     12.65 o
  -6  -7   9      323.75      291.50     10.50 o
  -5  -7   9        4.67        3.27      4.06 o
  -4  -7   9        3.64        3.46      3.55 o
  -3  -7   9       35.71       18.85      5.08 o
  -2  -7   9       25.29       18.41      6.36 o
  -1  -7   9       65.31       57.02      5.60 o
   0  -7   9      140.75      135.94      8.99 o
   1  -7   9        2.31        7.33     12.87 o
   2  -7   9      473.78      469.00     22.30 o
   3  -7   9       32.32       33.91     14.96 o
   4  -7   9       36.61       43.32     11.01 o
   5  -7   9      416.69      412.04     22.21 o
   6  -7   9      579.63      589.30     19.30 o
   7  -7   9        0.07        1.27      4.68 o
   8  -7   9        2.58        2.64      8.26 o
   9  -7   9        0.15        2.15      8.05 o
  10  -7   9        0.20        4.95     13.32 o
  -9  -6   9       46.65       34.36     14.06 o
  -8  -6   9      171.03      193.40     22.10 o
  -7  -6   9       73.87       81.85     10.05 o
  -6  -6   9        8.95        7.30      5.82 o
  -5  -6   9       44.49       41.30      8.25 o
  -4  -6   9      191.44      194.77      9.40 o
  -3  -6   9      114.86      100.29      6.99 o
  -2  -6   9        3.79        3.35      3.13 o
  -1  -6   9      113.86      104.68      4.27 o
   0  -6   9      434.73      417.41     21.48 o
   1  -6   9        0.03        0.73      4.19 o
   2  -6   9      183.95      171.54     14.79 o
   3  -6   9      346.03      348.58     23.46 o
   4  -6   9       75.85       61.70      6.86 o
   5  -6   9        4.20        1.38      2.93 o
   6  -6   9       10.35        2.75      7.56 o
   7  -6   9       73.36       80.36     14.90 o
   8  -6   9       56.38       57.33     25.43 o
   9  -6   9        0.23        3.41      7.14 o
  10  -6   9      178.63      187.89     23.56 o
 -10  -5   9       25.61       24.76     20.26 o
  -9  -5   9        2.47        7.42     13.28 o
  -8  -5   9      239.30      220.49     14.49 o
  -7  -5   9       49.57       42.91      8.91 o
  -6  -5   9      233.72      244.24     15.22 o
  -5  -5   9      415.06      407.64     12.65 o
  -4  -5   9       31.27       20.39      5.76 o
  -3  -5   9       58.29       66.08      6.91 o
  -2  -5   9      341.36      283.99      8.79 o
  -1  -5   9      113.56      105.69      3.97 o
   0  -5   9       23.83       12.89      4.81 o
   1  -5   9     2164.52     2203.77     19.64 o
   2  -5   9     3515.65     3698.89    108.46 o
   3  -5   9      367.12      395.88      8.91 o
   4  -5   9      208.10      220.07     10.69 o
   5  -5   9      415.94      414.81     12.27 o
   6  -5   9      217.32      215.55     12.31 o
   7  -5   9      341.38      348.42     14.63 o
   8  -5   9        5.35        8.33      9.38 o
   9  -5   9      137.21      167.05     17.66 o
  10  -5   9      184.81      197.34     18.06 o
 -10  -4   9        0.71        3.73     11.92 o
  -9  -4   9      166.58      149.51     14.88 o
  -8  -4   9      518.70      548.42     17.15 o
  -7  -4   9      342.63      353.07     11.31 o
  -6  -4   9       87.45       79.64     18.30 o
  -5  -4   9      102.63       98.87     14.11 o
  -4  -4   9      451.22      429.20     14.26 o
  -3  -4   9      200.68      148.56      9.54 o
  -2  -4   9      366.33      422.98     10.13 o
  -1  -4   9      383.95      369.78      8.03 o
   0  -4   9     1010.40      969.86     13.60 o
   1  -4   9     1231.06     1258.10      8.64 o
   2  -4   9      901.04      993.57     16.12 o
   3  -4   9      294.75      315.60      7.91 o
   4  -4   9      203.98      174.49      6.58 o
   5  -4   9      764.67      793.99     17.52 o
   6  -4   9        0.36        2.11      4.63 o
   7  -4   9      626.17      610.82     15.68 o
   8  -4   9        0.25        5.92     10.27 o
   9  -4   9       15.53       13.90      9.42 o
  10  -4   9        0.49        3.68     18.03 o
 -10  -3   9      189.24      168.49     16.42 o
  -9  -3   9      166.55      158.51     18.34 o
  -8  -3   9      126.65       93.94     16.19 o
  -7  -3   9      126.31      114.14     16.37 o
  -6  -3   9      353.81      317.33     14.46 o
  -5  -3   9      314.32      303.60     12.63 o
  -4  -3   9      156.32      142.72      8.84 o
  -3  -3   9      767.06      800.23     14.08 o
  -2  -3   9      235.78      248.54      8.02 o
  -1  -3   9      372.27      355.38      8.09 o
   0  -3   9        2.08        2.39      2.12 o
   1  -3   9     1035.30     1024.89      8.35 o
   2  -3   9     1225.41     1244.21     22.30 o
   3  -3   9      134.97      119.78      9.92 o
   4  -3   9      733.49      744.70     12.22 o
   5  -3   9      310.21      315.50     12.01 o
   6  -3   9       76.24       78.56      9.93 o
   7  -3   9      213.65      201.72     14.00 o
   8  -3   9       20.41       11.29      9.10 o
   9  -3   9       78.13      101.31     32.05 o
  10  -3   9       22.01       12.69     22.57 o
 -11  -2   9        9.15        4.00     13.16 o
 -10  -2   9       28.59       21.69     14.29 o
  -9  -2   9        0.47        3.61      7.67 o
  -8  -2   9     2164.28     2372.19     38.67 o
  -7  -2   9        0.43        1.95      5.54 o
  -6  -2   9      837.31      857.35     17.99 o
  -5  -2   9      761.01      768.30     19.85 o
  -4  -2   9      288.71      282.33     12.83 o
  -3  -2   9        0.07        2.21      2.45 o
  -2  -2   9      304.92      285.53     11.26 o
  -1  -2   9       22.09       18.36      4.01 o
   0  -2   9      878.49      943.96     13.30 o
   1  -2   9     1220.19     1322.43     21.78 o
   2  -2   9     3102.00     3312.16     30.78 o
   3  -2   9        0.28        3.23      3.56 o
   4  -2   9       11.48       12.04      4.34 o
   5  -2   9        1.62        2.20      4.06 o
   6  -2   9       47.15       40.95     10.80 o
   7  -2   9      313.11      313.20     13.65 o
   8  -2   9       50.25       50.74     15.67 o
   9  -2   9      168.24      187.53     22.45 o
 -11  -1   9      107.02      105.93     22.57 o
 -10  -1   9        4.25        6.04     11.06 o
  -9  -1   9       85.77      101.32     17.66 o
  -8  -1   9      366.59      350.23     31.56 o
  -7  -1   9      122.86       94.67     14.35 o
  -6  -1   9      657.79      668.28     29.62 o
  -5  -1   9      894.78      966.71     21.70 o
  -4  -1   9      136.33      125.59      8.60 o
  -3  -1   9       33.22       31.27      4.86 o
  -2  -1   9       95.49       86.68      5.79 o
  -1  -1   9        6.33       13.25      3.70 o
   0  -1   9     1452.36     1656.69     18.36 o
   1  -1   9      899.48      892.46     25.92 o
   2  -1   9        0.32        2.16      3.25 o
   3  -1   9      108.00       93.21      6.27 o
   4  -1   9      113.91      111.34      8.46 o
   5  -1   9       30.83       23.12      7.96 o
   6  -1   9      597.94      630.72     22.66 o
   7  -1   9       37.01       35.61     11.90 o
   8  -1   9      169.95      159.13     22.57 o
   9  -1   9        1.51        6.33     10.56 o
 -12   0   9      117.49      109.59     39.08 o
 -11   0   9       73.65       96.19     22.22 o
 -10   0   9       31.99       39.96     18.67 o
  -9   0   9       42.53       27.51     13.06 o
  -8   0   9      101.42       92.48     16.47 o
  -7   0   9       75.62       67.06     18.36 o
  -6   0   9        0.80        4.50      6.13 o
  -5   0   9      184.48      168.65      6.93 o
  -4   0   9     1370.70     1472.99     15.51 o
  -3   0   9       80.37       64.51      6.54 o
  -2   0   9      265.68      219.67      7.45 o
  -1   0   9     2299.66     2504.12     35.88 o
   0   0   9      567.81      591.81     14.48 o
   1   0   9     1840.90     2056.40     30.10 o
   2   0   9      722.02      761.25     18.24 o
   3   0   9      620.38      571.25     14.37 o
   4   0   9        1.70        3.84      4.67 o
   5   0   9       48.70       39.91      9.61 o
   6   0   9       32.67       31.41     12.74 o
   7   0   9       33.16       17.98      9.88 o
   8   0   9       31.93       11.93     11.41 o
   9   0   9       67.49       62.98     22.93 o
  10   0   9       35.02       22.30     28.67 o
 -11   1   9        0.01        5.05     11.40 o
 -10   1   9        5.97        3.57     11.21 o
  -9   1   9       11.96       11.05     11.33 o
  -8   1   9       88.64       75.21     15.35 o
  -7   1   9      134.03      142.48     15.21 o
  -6   1   9       50.16       40.36      7.99 o
  -5   1   9        4.93        2.89      2.24 o
  -4   1   9       32.10       20.99      3.68 o
  -3   1   9      969.59     1000.28     10.92 o
  -2   1   9       90.05       76.67      5.05 o
  -1   1   9      276.49      260.15      7.53 o
   0   1   9     2230.28     2639.57     30.47 o
   1   1   9     1023.33     1093.65     20.59 o
   2   1   9      165.16      151.01     11.23 o
   3   1   9     1271.02     1385.18     26.48 o
   4   1   9      497.01      494.99     25.62 o
   5   1   9      156.68      136.95     14.73 o
   6   1   9       99.28       86.53     17.63 o
   7   1   9        8.16       21.61     12.52 o
   8   1   9        2.18        9.18     15.06 o
   9   1   9       10.56        7.59     21.63 o
 -11   2   9        3.20        5.49     13.24 o
 -10   2   9       13.38       13.20     13.05 o
  -9   2   9      155.43      175.75     19.83 o
  -8   2   9      348.15      312.07     17.24 o
  -7   2   9        0.08        3.58      5.60 o
  -6   2   9      423.80      418.44     14.93 o
  -5   2   9      279.81      285.57     12.39 o
  -4   2   9     1266.34     1259.68     11.20 o
  -3   2   9      171.76      200.10      5.77 o
  -2   2   9      587.47      627.29     10.37 o
  -1   2   9       57.97       69.44      6.29 o
   0   2   9      289.30      265.62      9.18 o
   1   2   9        3.03        1.43      3.99 o
   2   2   9      237.55      222.17     16.29 o
   3   2   9       75.25       53.69     19.29 o
   4   2   9      560.02      512.75     26.10 o
   5   2   9       72.07       61.53     22.17 o
   6   2   9      169.40      181.99     26.64 o
   7   2   9       43.31       54.12     19.46 o
   8   2   9       14.75        9.73     11.04 o
   9   2   9      101.90      111.47     34.30 o
 -11   3   9      131.95      158.85     22.25 o
 -10   3   9      183.80      195.44     27.50 o
  -9   3   9      219.97      235.58     34.50 o
  -8   3   9        3.93        5.18      7.72 o
  -7   3   9        7.53        4.43      6.46 o
  -6   3   9      218.97      217.55     13.03 o
  -5   3   9        1.49        3.48      3.73 o
  -4   3   9     2610.08     2864.45     25.48 o
  -3   3   9      244.60      242.89      7.89 o
  -2   3   9      399.32      388.05     10.77 o
  -1   3   9      686.56      753.63     16.67 o
   0   3   9      227.11      257.47     10.79 o
   1   3   9      470.22      486.19     21.69 o
   2   3   9      457.54      447.80     24.36 o
   3   3   9      685.26      715.05     29.34 o
   4   3   9      584.79      615.47     34.19 o
   5   3   9      770.22      841.68     36.02 o
   6   3   9       35.69       26.81     19.97 o
   7   3   9       20.44       12.82     14.14 o
   8   3   9       16.61       25.30     25.87 o
 -11   4   9        0.01        1.14     12.34 o
 -10   4   9       13.38        4.98     11.92 o
  -9   4   9       95.99       77.49     18.51 o
  -8   4   9      157.62      142.78     15.41 o
  -7   4   9      252.33      252.43     14.04 o
  -6   4   9       78.21       66.72     12.64 o
  -5   4   9       20.23       25.38      9.88 o
  -4   4   9     1375.66     1498.49     31.17 o
  -3   4   9      108.37       90.42      8.32 o
  -2   4   9      239.62      218.92      9.98 o
  -1   4   9      278.32      251.33     12.83 o
   0   4   9      655.06      656.35     30.04 o
   1   4   9       11.29        6.30      6.26 o
   2   4   9      545.57      531.10     26.97 o
   3   4   9      325.08      325.77     22.83 o
   4   4   9        0.83        0.74      8.62 o
   5   4   9        0.30        2.52      8.56 o
   6   4   9       63.05       63.57     31.44 o
 -11   5   9        4.19        2.65     15.93 o
 -10   5   9      117.50      151.85     25.40 o
  -9   5   9      219.55      199.35     17.08 o
  -8   5   9      255.78      288.99     17.62 o
  -7   5   9       10.25        5.47      6.28 o
  -6   5   9       16.41       12.48      7.71 o
  -5   5   9       41.19       34.84      9.99 o
  -4   5   9      492.77      502.41     22.57 o
  -3   5   9      494.94      532.34     21.45 o
  -2   5   9      179.06      151.68     10.41 o
  -1   5   9       14.52        8.57      5.47 o
   0   5   9      330.90      345.45     30.56 o
   1   5   9      125.04      126.79     19.42 o
   2   5   9      127.04      116.93     22.06 o
   3   5   9       74.32       59.89     22.92 o
   4   5   9        1.51        4.20     13.88 o
   5   5   9      132.51      126.86     33.39 o
   6   5   9       40.55       38.30     26.53 o
 -10   6   9        0.70        4.25     10.91 o
  -9   6   9      161.51      165.55     26.78 o
  -8   6   9       16.65        7.28      9.74 o
  -7   6   9       12.48        5.77      6.76 o
  -6   6   9       71.83       71.62     12.85 o
  -5   6   9     1407.45     1644.41     28.48 o
  -4   6   9       46.41       37.72     13.70 o
  -3   6   9      293.99      309.78     12.79 o
  -2   6   9      120.32      112.60     10.81 o
  -1   6   9       55.32       51.82     11.02 o
   0   6   9       44.57       47.04     19.58 o
   1   6   9       12.05       13.26     12.47 o
   2   6   9      212.37      183.81     25.12 o
   3   6   9       14.89       13.13     15.17 o
   4   6   9      314.70      383.52     37.50 o
   5   6   9      171.42      172.10     34.85 o
 -10   7   9       21.13       31.12     25.40 o
  -9   7   9       17.85       14.04     11.59 o
  -8   7   9       23.17       10.69      8.66 o
  -7   7   9       10.70       10.13      8.70 o
  -6   7   9      237.39      274.55     15.83 o
  -5   7   9      439.14      475.34     16.98 o
  -4   7   9       48.59       36.62     11.82 o
  -3   7   9      296.58      274.50     19.19 o
  -2   7   9        0.32        3.57      4.46 o
  -1   7   9        0.11        3.68      9.93 o
   0   7   9      304.51      272.66     21.68 o
   1   7   9      467.10      474.11     33.48 o
   2   7   9       36.79       39.12     26.61 o
   3   7   9       56.44       66.41     24.99 o
   4   7   9      216.57      214.73     32.25 o
  -9   8   9      187.19      202.92     39.89 o
  -8   8   9      257.04      334.01     21.84 o
  -7   8   9        0.08        5.41      8.95 o
  -6   8   9       72.90       60.08     13.28 o
  -5   8   9       53.07       36.30     12.58 o
  -4   8   9      112.15      110.49     18.08 o
  -3   8   9       22.26       24.47     13.30 o
  -2   8   9       96.42       88.55     23.94 o
  -1   8   9      250.20      245.08     26.20 o
   0   8   9        2.84        5.20     13.74 o
   1   8   9      212.88      215.82     26.61 o
   2   8   9      136.36      123.02     27.14 o
   3   8   9       45.63       66.58     24.54 o
  -9   9   9       38.29       30.13     27.87 o
  -8   9   9       18.76       22.09     17.27 o
  -7   9   9      118.90       99.22     15.59 o
  -6   9   9        0.07        5.87      9.48 o
  -5   9   9       27.83       20.68     11.84 o
  -4   9   9       36.54       31.26     15.65 o
  -3   9   9       14.03       10.25     16.99 o
  -2   9   9       43.01       42.57     28.87 o
  -1   9   9       56.50       51.99     23.16 o
   0   9   9       36.94       11.39     14.81 o
   1   9   9        3.60        7.60     19.36 o
   2   9   9        0.34        1.46      9.65 o
  -7  10   9      119.16      118.08     27.02 o
  -6  10   9       44.85       46.41     15.19 o
  -5  10   9        8.74        9.08     13.79 o
  -4  10   9        3.28        6.93     23.83 o
  -3  10   9       15.03        7.41     20.93 o
  -2  10   9        7.71       20.46     22.46 o
  -1  10   9      158.17      169.19     30.90 o
   0  10   9        2.14        9.17     18.83 o
   1  10   9      190.67      194.00     39.89 o
   0  11   9        0.50        4.18     13.06 o
  -1 -15  10        0.07        1.61     11.01 o
   0 -15  10       36.74       44.87     27.38 o
   1 -15  10      104.90      104.84     27.96 o
   2 -15  10        6.56        5.82     20.17 o
  -4 -14  10      250.43      260.22     34.52 o
  -3 -14  10      272.65      263.93     36.55 o
  -2 -14  10       11.10        6.35     11.51 o
  -1 -14  10        2.11        6.99     12.58 o
   0 -14  10       92.42       93.16     19.30 o
   1 -14  10        4.61        6.73     10.82 o
   2 -14  10       87.02       91.02     19.86 o
   3 -14  10       72.41       72.68     24.82 o
   4 -14  10       33.35       34.91     26.23 o
   6 -14  10       71.08       33.99     30.06 o
  -5 -13  10      484.47      559.82     41.26 o
  -4 -13  10        2.88        7.06     13.42 o
  -3 -13  10      325.62      314.63     34.82 o
  -2 -13  10       30.20       23.66     21.36 o
  -1 -13  10       33.62       13.52     15.43 o
   0 -13  10       41.50       44.29     21.82 o
   1 -13  10       15.57        7.71     10.94 o
   2 -13  10       26.03       20.15     14.68 o
   3 -13  10        0.16        6.15     17.77 o
   4 -13  10      113.25       89.78     27.07 o
   5 -13  10      268.33      257.02     33.17 o
   6 -13  10        8.87        8.74     13.93 o
  -6 -12  10       10.07       14.47     15.20 o
  -5 -12  10       29.21       28.93     18.97 o
  -4 -12  10       78.55       63.09     17.93 o
  -3 -12  10        4.75        4.34     13.85 o
  -2 -12  10       61.75       58.98     27.29 o
  -1 -12  10      201.85      194.68     32.68 o
   0 -12  10      445.94      490.41     28.21 o
   1 -12  10        0.42        8.82     13.06 o
   2 -12  10        9.90        1.49      6.29 o
   3 -12  10       12.20        4.31      9.80 o
   4 -12  10       63.15       66.51     25.91 o
   5 -12  10        0.07        3.30     14.93 o
   6 -12  10        0.13        2.40     10.15 o
   7 -12  10      114.03      132.89     21.99 o
   8 -12  10       50.92       57.57     26.20 o
  -7 -11  10       67.92       86.94     26.90 o
  -6 -11  10        4.69        7.43     11.00 o
  -5 -11  10       41.99       29.67     13.48 o
  -4 -11  10       45.21       21.05     16.59 o
  -3 -11  10        3.00        0.93     10.34 o
  -2 -11  10      153.67      170.44     24.78 o
  -1 -11  10       16.96       12.22     11.19 o
   0 -11  10       14.06       16.58     15.14 o
   1 -11  10       33.31       21.62     17.60 o
   2 -11  10       10.11        1.79      6.85 o
   3 -11  10        9.21        5.03     11.61 o
   5 -11  10      192.35      206.12     20.09 o
   6 -11  10        6.32        4.00     10.66 o
   7 -11  10       39.14       30.60     15.72 o
   8 -11  10        1.23        2.12     10.52 o
   9 -11  10        5.88        8.22     20.67 o
  -8 -10  10        0.06        1.97      7.37 o
  -7 -10  10        0.00        3.89      6.65 o
  -6 -10  10        0.71        3.56      6.19 o
  -5 -10  10       92.31       97.36     16.17 o
  -4 -10  10       97.11       97.93     14.25 o
  -3 -10  10      214.51      222.08     18.76 o
  -2 -10  10       24.79       16.06     19.93 o
  -1 -10  10      174.91      167.07     20.79 o
   0 -10  10        1.32        1.88      7.81 o
   1 -10  10      149.96      134.27     23.17 o
   2 -10  10        8.20        5.99     10.70 o
   3 -10  10       18.67       13.48     15.86 o
   4 -10  10      116.26       99.42     22.11 o
   5 -10  10      124.41       97.61     17.62 o
   6 -10  10       28.06       34.35     17.29 o
   7 -10  10        8.24        6.23      9.62 o
   8 -10  10       33.77       18.88     11.53 o
   9 -10  10       26.36       26.61     20.66 o
  -8  -9  10       68.95       55.79     21.59 o
  -7  -9  10        6.28        5.22      8.05 o
  -6  -9  10      247.94      252.28     15.23 o
  -5  -9  10       61.85       57.31      9.90 o
  -4  -9  10      145.32      135.63     10.52 o
  -3  -9  10       16.35        6.92      7.89 o
  -2  -9  10       45.43       32.17     11.39 o
  -1  -9  10     1152.16     1187.51     36.41 o
   0  -9  10      132.86      143.05     22.54 o
   1  -9  10      119.26       90.51     14.96 o
   2  -9  10       33.12       20.77     12.21 o
   3  -9  10       12.75        9.66     11.55 o
   4  -9  10      251.87      230.18     15.57 o
   5  -9  10       15.64        3.00      8.12 o
   6  -9  10       48.87       46.38     15.53 o
   7  -9  10      108.19      111.61     19.02 o
   8  -9  10       91.72       80.40     16.59 o
   9  -9  10      383.94      385.99     42.40 o
  -9  -8  10      276.72      274.05     38.10 o
  -8  -8  10       45.35       50.30     15.56 o
  -7  -8  10       48.28       32.35      9.33 o
  -6  -8  10       40.13       37.30      9.95 o
  -5  -8  10       75.62       58.77      9.88 o
  -4  -8  10        6.94        5.27      5.39 o
  -3  -8  10        6.75        4.20      4.85 o
  -2  -8  10        1.71        0.99      3.64 o
  -1  -8  10      504.93      524.35     15.51 o
   0  -8  10       53.07       30.91     14.58 o
   1  -8  10      930.31      851.01     29.35 o
   2  -8  10        7.36        2.24      7.37 o
   3  -8  10       91.46       75.07     17.31 o
   4  -8  10      133.95      107.67     13.72 o
   5  -8  10        0.22        1.84     10.54 o
   6  -8  10      532.91      629.80     31.03 o
   7  -8  10       63.57       48.08     13.17 o
   8  -8  10        7.91        8.72     10.63 o
   9  -8  10        5.74        7.57     12.91 o
  10  -8  10       44.84       39.78     29.16 o
  -9  -7  10        4.20       16.91     25.39 o
  -8  -7  10        0.18        5.23      8.16 o
  -7  -7  10        6.07        4.68      5.81 o
  -6  -7  10      118.31      129.07      9.98 o
  -5  -7  10       42.55       26.85      7.53 o
  -4  -7  10      318.04      305.41     14.69 o
  -3  -7  10      120.29      114.03      8.44 o
  -2  -7  10        3.07        1.93      3.11 o
  -1  -7  10       22.90       19.51      3.98 o
   0  -7  10      471.66      497.08     13.51 o
   1  -7  10      430.97      369.37     18.90 o
   2  -7  10       14.43        7.45      7.65 o
   3  -7  10       89.44       72.51     11.86 o
   4  -7  10     1272.37     1367.30     26.63 o
   5  -7  10       40.12       33.02     13.78 o
   6  -7  10       77.40       74.79     21.93 o
   7  -7  10        3.09        2.35      4.88 o
   8  -7  10       14.70        6.32     15.76 o
   9  -7  10      101.47       83.22     16.07 o
  10  -7  10        0.53        5.51     14.63 o
  -9  -6  10       14.59        8.33     12.25 o
  -8  -6  10      175.09      174.04     15.85 o
  -7  -6  10       11.38        9.62      6.45 o
  -6  -6  10      117.87      110.44     10.47 o
  -5  -6  10      282.25      272.95     10.81 o
  -4  -6  10       20.07       10.08      4.39 o
  -3  -6  10      248.08      240.00      8.98 o
  -2  -6  10       67.49       62.51      8.79 o
  -1  -6  10     1344.11     1424.32     20.58 o
   0  -6  10      599.77      602.71     13.54 o
   1  -6  10        4.06        0.63      5.00 o
   2  -6  10      820.74      820.68     21.93 o
   3  -6  10      505.71      518.20     16.08 o
   4  -6  10       64.13       59.77     10.78 o
   5  -6  10       65.52       40.06     16.27 o
   6  -6  10      160.10      156.19     22.28 o
   7  -6  10      109.62      124.93     16.72 o
   8  -6  10      121.04      144.55     28.30 o
   9  -6  10       78.58       70.73     13.85 o
  10  -6  10        9.65        4.92      9.70 o
 -10  -5  10       10.60       12.17     23.42 o
  -9  -5  10       74.22       77.41     14.05 o
  -8  -5  10       45.98       39.23     11.68 o
  -7  -5  10      160.78      157.03     12.84 o
  -6  -5  10      219.18      202.73     12.73 o
  -5  -5  10      132.87      122.82     10.63 o
  -4  -5  10       45.71       32.36      7.76 o
  -3  -5  10      163.33      145.60      7.43 o
  -2  -5  10      596.19      628.13     12.37 o
  -1  -5  10       69.90       59.46      4.01 o
   0  -5  10       41.64       29.12      4.73 o
   1  -5  10       19.56       19.61      3.52 o
   2  -5  10       84.66       82.31      5.79 o
   3  -5  10      148.87      150.78      4.63 o
   4  -5  10      121.57      111.92     10.67 o
   5  -5  10      671.22      650.50     30.15 o
   6  -5  10      249.72      239.44     27.77 o
   7  -5  10      157.51      151.43     16.31 o
   8  -5  10       74.98       75.43     16.94 o
   9  -5  10        1.42        2.98      7.45 o
  10  -5  10      184.81      227.82     37.66 o
 -10  -4  10      170.69      226.00     23.31 o
  -9  -4  10       94.73       92.31     14.22 o
  -8  -4  10        2.10        1.48      5.88 o
  -7  -4  10      300.07      299.25     17.27 o
  -6  -4  10        4.54        2.33      6.05 o
  -5  -4  10     2444.89     2732.56     50.24 o
  -4  -4  10      380.33      391.82     12.15 o
  -3  -4  10       42.72       41.00      7.61 o
  -2  -4  10      210.45      194.94     10.86 o
  -1  -4  10      932.96      963.08     16.34 o
   0  -4  10      429.43      428.15      5.09 o
   1  -4  10        7.43        6.58      2.04 o
   2  -4  10      386.89      384.42      8.67 o
   3  -4  10      740.98      755.40     14.31 o
   4  -4  10      717.64      739.60     15.13 o
   5  -4  10      315.73      348.57     12.90 o
   6  -4  10        0.00        2.22      4.84 o
   7  -4  10       99.70       73.28     15.41 o
   8  -4  10      219.17      217.20     21.83 o
   9  -4  10       11.44       18.69     15.93 o
 -10  -3  10       29.14       29.07     12.06 o
  -9  -3  10        9.90        8.64      9.94 o
  -8  -3  10      164.78      166.62     17.36 o
  -7  -3  10     1060.52     1142.71     26.91 o
  -6  -3  10       76.30       88.34     13.43 o
  -5  -3  10      402.85      375.16     11.85 o
  -4  -3  10      537.46      503.00     13.02 o
  -3  -3  10      422.79      405.77     11.23 o
  -2  -3  10      426.80      401.13      9.93 o
  -1  -3  10      737.89      739.69     14.17 o
   0  -3  10       23.50       19.38      4.29 o
   1  -3  10      205.18      179.20      4.65 o
   2  -3  10      227.69      204.10      9.15 o
   3  -3  10     1334.79     1384.07     22.00 o
   4  -3  10      354.91      333.19     11.14 o
   5  -3  10        8.16        6.43      6.93 o
   6  -3  10       39.60       23.47      8.64 o
   7  -3  10      111.14      119.14     18.94 o
   8  -3  10      390.72      396.06     22.64 o
   9  -3  10        2.90        3.92     14.22 o
 -11  -2  10       70.25       70.46     28.24 o
 -10  -2  10      250.79      278.05     22.82 o
  -9  -2  10        2.67        3.94     10.07 o
  -8  -2  10      194.43      189.13     17.93 o
  -7  -2  10       10.31        2.51      5.35 o
  -6  -2  10     1110.12     1201.26     21.44 o
  -5  -2  10      397.21      376.54     15.30 o
  -4  -2  10      146.25      127.41     10.95 o
  -3  -2  10        2.71        0.98      2.29 o
  -2  -2  10     1133.74     1110.93     14.27 o
  -1  -2  10       22.94       37.07      4.85 o
   0  -2  10     1151.14     1235.53     15.99 o
   1  -2  10      705.94      703.73     18.77 o
   2  -2  10      120.51       98.12     16.37 o
   3  -2  10      488.01      491.12     13.02 o
   4  -2  10      345.36      376.02     27.03 o
   5  -2  10     1518.14     1520.77     22.43 o
   6  -2  10       24.49       12.81      6.81 o
   7  -2  10      127.54      152.74     14.91 o
   8  -2  10        7.85        2.68     13.18 o
   9  -2  10       48.37       71.64     31.01 o
 -11  -1  10        6.57        8.44     23.35 o
 -10  -1  10        1.02        4.40      9.52 o
  -9  -1  10      232.69      224.03     22.92 o
  -8  -1  10       39.19       18.95      7.80 o
  -7  -1  10        1.95        1.63      6.41 o
  -6  -1  10      706.47      771.28     29.81 o
  -5  -1  10      128.62      109.18     11.61 o
  -4  -1  10      201.44      204.59      9.84 o
  -3  -1  10     1105.27     1178.67     14.62 o
  -2  -1  10        3.21        8.70      3.90 o
  -1  -1  10      534.54      525.60     10.17 o
   0  -1  10        1.22        5.03      4.32 o
   1  -1  10      271.90      295.22     16.42 o
   2  -1  10     1485.48     1483.08     21.54 o
   3  -1  10      162.74      150.75     10.29 o
   4  -1  10      201.24      181.09     13.93 o
   5  -1  10        8.31       10.85      6.36 o
   6  -1  10       26.19       17.99      9.79 o
   7  -1  10       51.98       38.91     14.67 o
   8  -1  10       21.34       19.44     15.33 o
   9  -1  10      102.61       96.72     36.34 o
 -11   0  10       62.36       44.37     24.02 o
 -10   0  10       30.67       22.49     16.59 o
  -9   0  10        4.65        4.47      7.48 o
  -8   0  10       14.80        4.72      8.08 o
  -7   0  10       62.80       45.49     14.31 o
  -6   0  10       70.17       63.83     13.39 o
  -5   0  10      800.63      756.36     22.08 o
  -4   0  10        0.01        2.34      2.51 o
  -3   0  10      248.19      251.66     10.47 o
  -2   0  10      120.45      116.45      6.57 o
  -1   0  10       32.60       29.52      5.45 o
   0   0  10      263.12      231.08      9.94 o
   1   0  10     1004.17     1090.74     21.47 o
   2   0  10      117.95      110.60     12.40 o
   3   0  10        9.80        3.65      5.42 o
   4   0  10        3.64        0.87      3.71 o
   5   0  10       59.75       43.97     10.75 o
   6   0  10        8.65        8.08      9.39 o
   7   0  10       17.94       11.39     12.61 o
   8   0  10        3.48        6.53     12.39 o
 -11   1  10       19.69       17.52     25.34 o
 -10   1  10        5.17        2.50      7.15 o
  -9   1  10        1.94        3.49      8.61 o
  -8   1  10      107.25      117.30     17.36 o
  -7   1  10       90.57       66.09     16.36 o
  -6   1  10       61.14       48.52     10.30 o
  -5   1  10        1.97        3.56      2.91 o
  -4   1  10       52.33       45.90      4.67 o
  -3   1  10       31.00       20.35      4.71 o
  -2   1  10      275.47      261.31      7.16 o
  -1   1  10      488.58      478.24     13.98 o
   0   1  10      164.51      142.51      8.43 o
   1   1  10      135.27      139.13     13.14 o
   2   1  10      124.66      102.90     11.26 o
   3   1  10      900.52      936.48     23.05 o
   4   1  10     1561.75     1736.62     47.04 o
   5   1  10      136.95       93.24     21.44 o
   6   1  10        0.49        4.99     10.19 o
   7   1  10      132.71      169.79     20.48 o
   8   1  10       31.27       26.36     16.05 o
   9   1  10       21.43       13.18     23.62 o
 -11   2  10      149.90      127.89     36.57 o
 -10   2  10      213.88      195.20     19.74 o
  -9   2  10        0.01        3.92     10.80 o
  -8   2  10       55.13       44.41     14.65 o
  -7   2  10       72.34       51.87     12.24 o
  -6   2  10      366.51      368.05     20.53 o
  -5   2  10      952.04      964.98     23.73 o
  -4   2  10      566.19      606.76      8.78 o
  -3   2  10      533.90      532.70      9.14 o
  -2   2  10      151.71      129.13      6.40 o
  -1   2  10        0.63        3.27      2.88 o
   0   2  10       93.73       89.93      7.82 o
   1   2  10        2.02        2.88      5.07 o
   2   2  10      379.36      355.47     20.79 o
   3   2  10       94.61       86.26     18.84 o
   4   2  10        9.40        3.07      5.73 o
   5   2  10       39.12        6.81     13.19 o
   6   2  10       85.62       94.29     25.14 o
   7   2  10        0.73        2.35      9.17 o
   8   2  10       46.59       59.84     33.36 o
 -11   3  10       15.31        7.78     18.85 o
 -10   3  10       55.46       66.09     16.99 o
  -9   3  10       60.66       36.09     16.06 o
  -8   3  10      122.85      108.05     13.83 o
  -7   3  10       43.65       33.91     10.37 o
  -6   3  10      583.99      633.19     17.50 o
  -5   3  10       26.93       19.57      7.65 o
  -4   3  10       82.07       80.96     13.70 o
  -3   3  10      170.68      144.34      9.40 o
  -2   3  10       50.06       39.96      8.08 o
  -1   3  10      775.15      752.72     15.52 o
   0   3  10        0.33        0.86      3.42 o
   1   3  10      127.77      111.36     17.20 o
   2   3  10       96.53       84.21     22.81 o
   3   3  10        3.09       12.79     16.32 o
   4   3  10      357.03      323.38     26.70 o
   5   3  10       16.01        8.64     14.09 o
   6   3  10       13.55        4.58     15.35 o
 -10   4  10        4.25        5.34     14.29 o
  -9   4  10        7.11        6.07     10.98 o
  -8   4  10       16.34       12.96      9.63 o
  -7   4  10      193.93      244.90     15.56 o
  -6   4  10      341.37      316.87     14.71 o
  -5   4  10      596.50      601.41     16.80 o
  -4   4  10       36.93       35.87      9.67 o
  -3   4  10     1272.90     1418.19     20.30 o
  -2   4  10     1137.90     1209.49     19.51 o
  -1   4  10      234.13      229.21     12.83 o
   0   4  10      140.02      105.25     14.13 o
   1   4  10      108.11      109.53     18.71 o
   2   4  10      269.21      270.10     22.73 o
   3   4  10        7.62        3.83     10.18 o
   4   4  10       33.21       34.64     20.51 o
   5   4  10      205.22      191.51     32.63 o
   6   4  10      524.71      604.44     42.53 o
 -10   5  10        1.70        9.14     15.19 o
  -9   5  10      186.22      220.32     17.70 o
  -8   5  10       90.30       67.96     14.94 o
  -7   5  10      146.44      122.46     15.33 o
  -6   5  10      138.25      153.64     13.96 o
  -5   5  10        4.92        4.72      6.08 o
  -4   5  10      233.57      233.30     14.37 o
  -3   5  10        8.43        5.09      4.68 o
  -2   5  10      207.03      193.52     12.02 o
  -1   5  10      132.73      135.23     12.10 o
   0   5  10       27.74       12.22      7.04 o
   1   5  10      412.57      399.90     28.65 o
   2   5  10       34.10       32.59     20.14 o
   3   5  10      758.19      807.94     35.19 o
   4   5  10       91.61       82.82     25.91 o
   5   5  10       12.53        3.34     12.86 o
 -10   6  10        0.09        3.77     14.66 o
  -9   6  10        3.42        3.71      7.68 o
  -8   6  10        0.58        1.91      7.50 o
  -7   6  10      217.34      240.91     22.64 o
  -6   6  10       82.53       70.56     13.77 o
  -5   6  10       40.53       22.44     10.25 o
  -4   6  10        1.27        8.94     10.09 o
  -3   6  10       62.93       59.10     13.79 o
  -2   6  10      695.60      763.27     17.30 o
  -1   6  10        1.13        2.93      6.85 o
   0   6  10      858.65      938.13     33.76 o
   1   6  10      114.77      123.49     25.15 o
   2   6  10      512.51      513.76     34.25 o
   3   6  10        1.55        3.94     13.30 o
   4   6  10        0.26        4.43     16.94 o
  -9   7  10       53.16       32.40     24.05 o
  -8   7  10       53.68       41.54     13.27 o
  -7   7  10      171.50      173.88     19.17 o
  -6   7  10       30.21       17.79      8.16 o
  -5   7  10       40.07       23.59      8.41 o
  -4   7  10        0.05        2.45      8.79 o
  -3   7  10      153.88      173.22     19.98 o
  -2   7  10        0.06        2.82      6.50 o
  -1   7  10       27.94       10.15      9.59 o
   0   7  10      122.07      101.39     25.74 o
   1   7  10      136.31      103.60     26.45 o
   2   7  10      195.55      180.06     29.37 o
   3   7  10       12.60        8.27     21.18 o
  -8   8  10       93.81      101.38     19.32 o
  -7   8  10      117.74       99.21     17.56 o
  -6   8  10       34.65       23.19     11.83 o
  -5   8  10      200.96      215.51     18.41 o
  -4   8  10        7.11        5.45      9.92 o
  -3   8  10       36.44       61.20     24.18 o
  -2   8  10        6.90        7.24     19.71 o
  -1   8  10        0.34        2.55     11.72 o
   1   8  10      106.11      113.82     28.70 o
   2   8  10       78.62       67.07     29.69 o
   3   8  10       28.57        9.42     21.57 o
  -7   9  10       54.09       63.18     22.68 o
  -6   9  10       20.14       17.59     13.66 o
  -5   9  10       32.38       39.73     15.95 o
  -4   9  10        1.57        6.34     21.47 o
  -3   9  10       98.25       74.40     26.83 o
  -2   9  10        0.59       15.79     24.35 o
  -1   9  10       83.12       79.56     26.74 o
   0   9  10        8.52        2.67     13.12 o
   1   9  10       53.63       59.82     35.37 o
   2   9  10       63.96       60.03     30.13 o
  -7  10  10       49.52       45.38     29.05 o
  -6  10  10        2.03        3.05     12.75 o
  -3  10  10       22.73       25.85     26.20 o
   0  10  10      226.89      223.22     38.39 o
  -2 -15  11      248.30      311.89     35.87 o
  -1 -15  11      207.18      246.00     37.86 o
   0 -15  11       29.46       29.65     23.10 o
  -3 -14  11        0.03        3.35     13.61 o
  -2 -14  11       92.38       72.11     26.46 o
  -1 -14  11        0.80        7.58     22.35 o
   0 -14  11       13.50        7.42     13.32 o
   1 -14  11       22.62       19.15     14.67 o
   2 -14  11       17.01       17.26     17.14 o
   3 -14  11      113.38      111.12     38.16 o
   4 -14  11      298.23      350.81     40.54 o
   6 -14  11       14.28       11.30     25.72 o
  -5 -13  11       22.35       15.63     27.22 o
  -4 -13  11       32.95       31.19     29.44 o
  -3 -13  11       12.35       10.55     18.41 o
  -2 -13  11      402.76      401.07     33.48 o
  -1 -13  11       12.02        7.07     17.17 o
   0 -13  11        0.84        6.63     22.07 o
   1 -13  11       78.71       68.32     24.19 o
   2 -13  11        7.62        2.06     10.56 o
   3 -13  11       25.59       20.98     15.08 o
   4 -13  11        2.39        2.48     10.71 o
   5 -13  11       29.00       24.88     24.83 o
   6 -13  11      254.25      288.42     27.86 o
   7 -13  11        6.20        3.24     14.71 o
  -6 -12  11        0.05        0.85      8.98 o
  -5 -12  11        1.56        5.82     11.27 o
  -4 -12  11       59.94       60.98     26.95 o
  -3 -12  11       68.40       45.87     22.81 o
  -2 -12  11      729.92      767.55     36.65 o
  -1 -12  11       36.36       42.76     25.60 o
   0 -12  11       12.27        3.05     15.00 o
   1 -12  11        8.21        8.19     14.12 o
   2 -12  11      385.04      350.35     29.89 o
   3 -12  11      301.58      365.59     30.86 o
   4 -12  11        3.90        8.60     18.99 o
   5 -12  11       16.46       15.98     13.63 o
   6 -12  11       97.51       99.15     17.74 o
   7 -12  11       54.41       34.39     16.48 o
  -7 -11  11      187.11      211.66     29.50 o
  -6 -11  11       19.89       15.81     12.38 o
  -5 -11  11      123.23      153.03     17.67 o
  -4 -11  11       84.96      108.66     23.60 o
  -3 -11  11       71.86       28.89     22.67 o
  -2 -11  11      654.52      764.00     33.76 o
  -1 -11  11       44.52       26.48     20.35 o
   0 -11  11        9.32        2.28      8.93 o
   1 -11  11       15.98        5.17     12.76 o
   2 -11  11      245.29      269.29     24.39 o
   3 -11  11       18.52       12.40     16.52 o
   4 -11  11       43.72       34.01     19.85 o
   5 -11  11        0.09        4.38     10.84 o
   6 -11  11        8.80        9.71     12.96 o
   7 -11  11       10.02       10.84     14.35 o
   8 -11  11       27.85       24.69     14.89 o
   9 -11  11       10.84        8.37     18.40 o
  -7 -10  11       12.11       11.31     11.94 o
  -6 -10  11       35.61       32.95     13.24 o
  -5 -10  11       27.59       28.69     15.26 o
  -4 -10  11        0.37        4.33      7.34 o
  -3 -10  11       39.52       23.08     11.58 o
  -2 -10  11      151.49       96.69     25.47 o
  -1 -10  11      273.04      283.17     23.84 o
   0 -10  11       54.88       72.63     20.66 o
   1 -10  11      399.18      395.37     23.74 o
   2 -10  11       16.81        7.28     12.68 o
   3 -10  11       51.56       34.42     18.26 o
   4 -10  11        0.65        2.86     10.52 o
   5 -10  11      261.66      262.92     25.71 o
   6 -10  11      120.18      110.64     18.76 o
   7 -10  11       18.85       15.62     11.74 o
   8 -10  11        1.70        2.21      6.72 o
  -8  -9  11        9.43        5.52     12.83 o
  -7  -9  11       14.47       12.09      9.31 o
  -6  -9  11        3.54        4.15      6.74 o
  -5  -9  11       42.87       36.26     15.93 o
  -4  -9  11        0.06        5.44      8.12 o
  -3  -9  11       23.70        9.44      9.37 o
  -2  -9  11       37.99       23.51     11.67 o
  -1  -9  11       78.63       78.66     20.58 o
   0  -9  11      155.79      132.38     21.44 o
   1  -9  11       12.08        6.22     10.00 o
   2  -9  11        5.28        3.64      9.27 o
   3  -9  11        2.09        2.53      8.30 o
   4  -9  11      261.19      266.73     16.93 o
   5  -9  11        0.86        1.42      8.05 o
   6  -9  11        9.71        3.99     11.43 o
   7  -9  11        1.03        5.50     11.77 o
   8  -9  11       91.69       75.61     18.97 o
   9  -9  11      102.02       94.44     32.73 o
  -9  -8  11       27.05       15.45     24.00 o
  -8  -8  11        1.57        5.22      9.05 o
  -7  -8  11        8.70        6.61      8.55 o
  -6  -8  11        6.09        3.40      5.01 o
  -5  -8  11      169.64      162.27     13.41 o
  -4  -8  11        0.36        2.27      5.17 o
  -3  -8  11      488.38      472.09     17.63 o
  -2  -8  11      244.48      223.38     14.96 o
  -1  -8  11      267.87      282.29     13.38 o
   0  -8  11        0.12        3.35      7.88 o
   1  -8  11     1352.05     1354.46     38.21 o
   2  -8  11      830.58      873.52     30.22 o
   3  -8  11        5.12        5.24      6.85 o
   4  -8  11       10.01        6.34      6.57 o
   5  -8  11      470.36      507.62     18.78 o
   6  -8  11       48.93       63.63     22.35 o
   7  -8  11       18.91       11.17      9.95 o
   8  -8  11       56.53       43.00     25.27 o
   9  -8  11       98.92       98.89     33.07 o
  -9  -7  11       60.62       41.66     17.40 o
  -8  -7  11      287.05      277.40     17.93 o
  -7  -7  11      347.81      333.59     14.51 o
  -6  -7  11      661.12      621.25     15.12 o
  -5  -7  11      367.97      411.71     13.35 o
  -4  -7  11      142.08      120.73     11.32 o
  -3  -7  11      142.19      148.71      8.48 o
  -2  -7  11        1.09        2.70      4.92 o
  -1  -7  11       69.23       64.46      9.71 o
   0  -7  11     2057.10     2076.28     40.94 o
   1  -7  11      147.59      114.31     19.84 o
   2  -7  11     1076.91     1173.86     33.70 o
   3  -7  11      108.04      107.19     12.10 o
   4  -7  11      352.22      375.27     15.05 o
   5  -7  11       10.21        5.05      7.22 o
   6  -7  11       24.02       16.19     18.17 o
   7  -7  11      333.84      344.68     20.27 o
   8  -7  11        6.24        4.71     19.40 o
   9  -7  11      383.26      496.11     53.55 o
  -9  -6  11        2.50        5.22     13.06 o
  -8  -6  11      188.98      206.18     18.48 o
  -7  -6  11        9.53        3.53      5.76 o
  -6  -6  11      273.45      270.49     15.58 o
  -5  -6  11       92.24       72.61      9.94 o
  -4  -6  11       93.59       76.64      8.74 o
  -3  -6  11       44.60       31.75      7.91 o
  -2  -6  11     1061.06     1105.68     14.81 o
  -1  -6  11       48.55       36.07      7.91 o
   0  -6  11       12.20        9.52      5.17 o
   1  -6  11      112.79      108.00      6.46 o
   2  -6  11      227.67      215.27     13.19 o
   3  -6  11       10.48       11.60      6.39 o
   4  -6  11      360.33      397.19     32.81 o
   5  -6  11      567.99      593.85     18.16 o
   6  -6  11      167.37      178.62     27.03 o
   7  -6  11      166.13      163.91     29.02 o
   8  -6  11       33.33       35.99     15.01 o
   9  -6  11       49.08       51.21     19.28 o
 -10  -5  11        8.17       15.63     25.40 o
  -9  -5  11        6.52        7.94     10.52 o
  -8  -5  11      419.67      446.37     19.39 o
  -7  -5  11        0.19        2.79      5.15 o
  -6  -5  11        0.48        2.19      4.33 o
  -5  -5  11       67.54       77.91     13.42 o
  -4  -5  11      243.94      206.30     12.86 o
  -3  -5  11      139.80      139.93     11.66 o
  -2  -5  11       38.06       24.29      7.50 o
  -1  -5  11       78.25       56.02      4.61 o
   0  -5  11      281.42      268.13     12.63 o
   1  -5  11       37.29       29.23      4.07 o
   2  -5  11      862.39      841.13      8.68 o
   3  -5  11       99.62      103.27     10.50 o
   4  -5  11      518.96      501.20     16.02 o
   5  -5  11        0.51        1.05      4.25 o
   6  -5  11       35.04       18.28     19.29 o
   7  -5  11       11.31        4.26     15.13 o
   8  -5  11       13.40       10.35     13.29 o
   9  -5  11       77.97      106.78     18.79 o
 -10  -4  11        0.08        3.49     12.68 o
  -9  -4  11       90.69       86.41     13.30 o
  -8  -4  11        6.66        4.62     10.89 o
  -7  -4  11       70.20       44.07     14.58 o
  -6  -4  11      113.68      102.57     13.94 o
  -5  -4  11      142.28      139.16     13.18 o
  -4  -4  11        0.17        0.95      2.74 o
  -3  -4  11      218.01      182.75     12.14 o
  -2  -4  11      770.06      769.14     14.30 o
  -1  -4  11       54.91       37.16      5.36 o
   0  -4  11        0.91        2.02      1.69 o
   1  -4  11     1315.31     1344.14     17.35 o
   2  -4  11      265.95      249.08      8.58 o
   3  -4  11        9.74        3.73      3.45 o
   4  -4  11       48.12       47.80     10.66 o
   5  -4  11        0.10        2.29      9.31 o
   6  -4  11       23.57       27.07     19.39 o
   7  -4  11        4.69        8.59     11.26 o
   8  -4  11       94.04       56.00     17.34 o
   9  -4  11       57.16       81.26     24.12 o
 -10  -3  11       15.45       14.96     14.18 o
  -9  -3  11       30.50       32.06     18.09 o
  -8  -3  11       28.32       11.60      9.77 o
  -7  -3  11       19.45       27.75     14.49 o
  -6  -3  11     2098.00     2296.06     29.53 o
  -5  -3  11      579.87      556.60     14.70 o
  -4  -3  11      487.53      497.42     17.55 o
  -3  -3  11      182.69      159.07     11.78 o
  -2  -3  11       40.48       48.11      6.76 o
  -1  -3  11     2407.67     2628.56     26.34 o
   0  -3  11       88.92       87.92      6.20 o
   1  -3  11      403.78      407.56      8.65 o
   2  -3  11      308.56      267.01      8.54 o
   3  -3  11      709.60      720.18     16.90 o
   4  -3  11       26.42       23.86      8.75 o
   5  -3  11      545.96      584.62     16.96 o
   6  -3  11      448.12      432.85     21.08 o
   7  -3  11       18.07       11.56     12.99 o
   8  -3  11       21.33       10.54     14.44 o
   9  -3  11       58.64       70.48     32.72 o
 -11  -2  11       15.53       34.52     31.13 o
 -10  -2  11       11.31        8.87     13.44 o
  -9  -2  11      108.76       88.26     18.61 o
  -8  -2  11      102.21       73.24     16.98 o
  -7  -2  11      204.64      191.29     14.41 o
  -6  -2  11      321.15      299.55     18.05 o
  -5  -2  11       53.38       54.79     12.16 o
  -4  -2  11     1990.42     2138.53     25.75 o
  -3  -2  11      258.09      265.52      8.03 o
  -2  -2  11      591.84      588.86     11.08 o
  -1  -2  11       94.10       88.09      6.12 o
   0  -2  11      859.03      934.21     24.12 o
   1  -2  11      453.23      463.22     14.07 o
   2  -2  11      194.48      199.23      9.74 o
   3  -2  11     1724.45     1868.29     25.53 o
   4  -2  11      115.30      101.81     16.43 o
   5  -2  11       19.42       21.90      9.22 o
   6  -2  11        7.17        5.68      8.12 o
   7  -2  11       88.16       79.53     18.15 o
   8  -2  11        8.83        7.83     18.67 o
 -11  -1  11       17.92        9.88     21.95 o
 -10  -1  11       51.55       55.53     21.70 o
  -9  -1  11       23.65        9.98     11.91 o
  -8  -1  11      446.28      428.15     17.28 o
  -7  -1  11      107.56       87.91     16.09 o
  -6  -1  11     2158.67     2338.35     36.69 o
  -5  -1  11      277.90      288.41      8.96 o
  -4  -1  11        7.87        7.03      3.97 o
  -3  -1  11       59.65       52.47      6.80 o
  -2  -1  11       44.60       40.74      5.57 o
  -1  -1  11       54.55       40.82      5.83 o
   0  -1  11      187.31      188.42      8.99 o
   1  -1  11      186.24      190.96     16.71 o
   2  -1  11      863.87      872.05     15.18 o
   3  -1  11       67.20       56.11     12.77 o
   4  -1  11       20.83       17.09      9.46 o
   5  -1  11       51.62       37.98     13.90 o
   6  -1  11       53.58       40.53     10.58 o
   7  -1  11        9.69        5.67      8.85 o
   8  -1  11       41.81       50.08     23.81 o
 -11   0  11      202.15      193.42     36.67 o
 -10   0  11      189.20      187.76     22.29 o
  -9   0  11        0.14        4.78     12.23 o
  -8   0  11        0.01        3.47      8.93 o
  -7   0  11      141.70      141.46     31.34 o
  -6   0  11       51.80       32.08      9.73 o
  -5   0  11       10.39        5.08      3.31 o
  -4   0  11     1305.09     1388.76     16.72 o
  -3   0  11       16.46       10.82      5.00 o
  -2   0  11      893.42      990.78     14.76 o
  -1   0  11      480.07      489.67     10.74 o
   0   0  11      103.78       81.85      7.32 o
   1   0  11      127.28      138.40     16.72 o
   2   0  11      164.63      147.72     14.70 o
   3   0  11        0.13        1.71      3.65 o
   4   0  11      636.66      638.15     21.71 o
   5   0  11      492.38      541.76     27.82 o
   6   0  11       42.73       30.43     23.45 o
   7   0  11       16.23       11.25     12.58 o
 -10   1  11       55.94       47.73     17.12 o
  -9   1  11        2.31        6.37     10.41 o
  -8   1  11        2.88        3.75      8.80 o
  -7   1  11        2.33        2.57      5.84 o
  -6   1  11      132.78      108.39     12.78 o
  -5   1  11      936.90      975.25     19.84 o
  -4   1  11      641.71      711.32     15.24 o
  -3   1  11      719.84      729.53     10.82 o
  -2   1  11      217.35      200.28      7.27 o
  -1   1  11      399.53      383.30      9.61 o
   0   1  11      271.97      260.73     10.07 o
   1   1  11        8.11        3.42      5.24 o
   2   1  11       30.98       28.28     11.42 o
   3   1  11      960.03     1085.91     25.60 o
   4   1  11      183.02      171.17     22.68 o
   5   1  11        8.20        7.57     14.40 o
   6   1  11        4.83        6.40     18.99 o
   7   1  11       92.13       97.52     32.47 o
   8   1  11        4.74       13.26     23.89 o
 -10   2  11       72.29       44.41     17.72 o
  -9   2  11        0.94        4.45     10.45 o
  -8   2  11      151.68      120.51     18.87 o
  -7   2  11      118.80      129.54     14.53 o
  -6   2  11       21.62       16.01      8.55 o
  -5   2  11      319.12      307.27     14.08 o
  -4   2  11       55.39       55.44      6.56 o
  -3   2  11      147.91      131.46      6.85 o
  -2   2  11      159.51      151.04      8.44 o
  -1   2  11       33.10       24.37      6.86 o
   0   2  11      336.22      356.24     11.04 o
   1   2  11        9.25        3.61      4.91 o
   2   2  11       85.43       95.95     18.35 o
   3   2  11       64.14       44.78     19.32 o
   4   2  11      322.86      315.18     25.93 o
   5   2  11       31.34       15.35     20.13 o
   6   2  11       56.56       62.28     29.50 o
 -10   3  11       46.55       51.78     19.16 o
  -9   3  11        8.15        9.86     11.80 o
  -8   3  11        0.02        4.85      8.24 o
  -7   3  11      247.64      240.66     16.20 o
  -6   3  11      126.63       86.83     11.83 o
  -5   3  11      208.52      200.14     13.97 o
  -4   3  11      349.61      323.14     14.57 o
  -3   3  11      107.21       90.61      8.77 o
  -2   3  11      475.48      480.27     13.62 o
  -1   3  11      170.44      153.19     10.42 o
   0   3  11       72.41       79.35     12.94 o
   1   3  11      123.90      106.13     19.07 o
   2   3  11      193.54      194.50     28.69 o
   3   3  11      245.85      232.53     26.03 o
   4   3  11       11.20       15.30     15.80 o
   5   3  11      314.12      347.44     32.61 o
   6   3  11        8.31        7.74     16.91 o
 -10   4  11      189.75      221.53     34.09 o
  -9   4  11       97.26       49.37     18.34 o
  -8   4  11       14.59       11.10      9.79 o
  -7   4  11       38.70       26.60     10.66 o
  -6   4  11       17.06        8.03      5.67 o
  -5   4  11      401.82      425.28     16.08 o
  -4   4  11      288.21      292.61     14.09 o
  -3   4  11      305.39      322.89     18.36 o
  -2   4  11      191.07      184.83     10.17 o
  -1   4  11      148.95      144.86     11.55 o
   0   4  11      316.48      296.16     14.19 o
   1   4  11      531.13      503.68     25.79 o
   2   4  11        3.20        0.69      7.56 o
   3   4  11        1.99        3.07      9.96 o
   4   4  11       23.30       12.84     13.58 o
   5   4  11        2.53        9.04     22.10 o
  -9   5  11        0.35        3.87      8.82 o
  -8   5  11      207.05      269.92     19.00 o
  -7   5  11      134.31      119.16     14.30 o
  -6   5  11      339.08      392.92     18.12 o
  -5   5  11        0.49        3.84      7.12 o
  -4   5  11        7.11        4.02      5.03 o
  -3   5  11       56.23       45.58     13.59 o
  -2   5  11        0.01        5.04      5.49 o
  -1   5  11      421.08      442.43     14.62 o
   0   5  11       26.61       13.05     13.25 o
   1   5  11        0.06        5.77     11.20 o
   2   5  11       99.65       90.64     27.08 o
   3   5  11       15.42       11.69     17.72 o
   4   5  11       50.27       41.78     23.63 o
   5   5  11       90.43       61.46     30.98 o
  -9   6  11       48.51       41.15     24.32 o
  -8   6  11        2.89        4.77     10.13 o
  -7   6  11        8.30       10.09     11.03 o
  -6   6  11       11.71        8.52      7.30 o
  -5   6  11      151.78      173.17     17.54 o
  -4   6  11        0.02        3.21      5.99 o
  -3   6  11      200.24      182.35     18.00 o
  -2   6  11       87.35       74.72     10.65 o
  -1   6  11      153.69      158.69     16.40 o
   0   6  11       38.05       14.63     14.71 o
   1   6  11        1.01        3.33     15.24 o
   2   6  11        3.34        2.84     12.56 o
   3   6  11       87.41       58.06     31.80 o
   4   6  11       34.53       24.73     28.19 o
  -8   7  11       16.41       17.98     13.06 o
  -7   7  11       84.68       74.63     16.53 o
  -6   7  11       73.99       71.08     14.80 o
  -5   7  11       38.20       19.91      8.85 o
  -4   7  11       54.08       37.55     22.69 o
  -3   7  11       25.21       19.17     12.24 o
  -2   7  11       43.93       48.18     29.84 o
  -1   7  11        5.93        9.84      8.70 o
   0   7  11       75.88       41.00     21.68 o
   1   7  11       56.82       26.80     19.92 o
   2   7  11       43.48       46.49     26.35 o
   3   7  11       78.69       54.61     24.15 o
  -7   8  11      217.55      267.71     20.94 o
  -6   8  11       28.54       24.87     13.19 o
  -5   8  11        3.73        6.22      9.19 o
  -4   8  11        8.23       13.97     13.68 o
  -3   8  11       20.76        5.87     19.11 o
  -2   8  11      147.31      153.23     34.49 o
  -1   8  11      228.25      249.12     24.43 o
   1   8  11       15.54        7.87     14.65 o
   2   8  11        6.62        6.37     16.63 o
  -7   9  11       86.08       70.13     27.64 o
  -6   9  11        3.47        5.03     17.61 o
  -5   9  11       56.84       49.46     14.97 o
  -4   9  11       19.26       19.27     26.85 o
  -3   9  11        2.05       15.96     27.83 o
  -2   9  11       71.05       73.51     22.63 o
  -1   9  11       20.71       28.98     33.96 o
   0   9  11        9.60        1.50     13.95 o
   1   9  11        2.20        3.32     13.89 o
  -2 -14  12      169.83      161.36     36.35 o
  -1 -14  12      157.20      173.41     36.20 o
   0 -14  12      209.28      274.20     42.80 o
   1 -14  12       39.25       35.80     29.28 o
   2 -14  12      278.70      339.36     27.14 o
   3 -14  12        0.77        3.01     12.07 o
  -4 -13  12        0.02        3.62     13.63 o
  -3 -13  12      778.81     1040.55     46.81 o
  -2 -13  12        1.64        3.58     17.91 o
  -1 -13  12       49.47       58.68     29.08 o
   0 -13  12       12.59        5.73     16.41 o
   1 -13  12        2.67        0.60      7.72 o
   2 -13  12       79.80       92.63     28.76 o
   3 -13  12      150.90      161.51     30.67 o
   4 -13  12      114.48      119.05     32.01 o
   5 -13  12      185.86      199.80     25.32 o
   6 -13  12        6.57       15.03     24.79 o
   7 -13  12       56.22       57.91     30.53 o
  -6 -12  12      315.39      440.73     42.99 o
  -5 -12  12       13.38       10.42     19.87 o
  -4 -12  12       24.15       31.07     26.53 o
  -3 -12  12      140.36      127.82     36.04 o
  -2 -12  12       17.19        5.55     18.21 o
  -1 -12  12      492.30      556.89     34.45 o
   0 -12  12       80.72       64.05     25.17 o
   1 -12  12      345.58      347.72     30.97 o
   2 -12  12      201.30      231.01     29.37 o
   3 -12  12       83.07       74.58     27.18 o
   4 -12  12      452.91      548.21     32.23 o
   5 -12  12       19.22       16.62     16.20 o
   6 -12  12       62.81       63.54     17.57 o
   7 -12  12        4.38        6.43     11.27 o
  -7 -11  12      112.71      114.14     28.92 o
  -6 -11  12       19.22       15.52     14.37 o
  -5 -11  12      119.06      105.44     22.82 o
  -4 -11  12       14.86       16.63     13.80 o
  -3 -11  12       70.39       49.76     23.06 o
  -2 -11  12       62.98       84.78     26.30 o
  -1 -11  12      259.02      256.88     25.91 o
   0 -11  12        6.07        7.05     12.57 o
   1 -11  12      309.27      287.64     31.58 o
   2 -11  12        9.29        4.93     16.00 o
   3 -11  12      144.05      138.60     27.20 o
   4 -11  12        2.86        1.61     10.58 o
   5 -11  12        1.63        2.27     13.64 o
   6 -11  12       74.75       65.32     17.88 o
   7 -11  12       64.99       72.86     21.38 o
   8 -11  12      102.07      100.61     22.52 o
  -8 -10  12       16.47       13.75     23.43 o
  -7 -10  12       20.36       22.60     22.85 o
  -6 -10  12        1.52        6.53     12.67 o
  -5 -10  12       58.23       38.57     16.41 o
  -4 -10  12       23.37       24.10     14.14 o
  -3 -10  12       71.37       62.45     14.91 o
  -2 -10  12       12.39       14.78     11.35 o
  -1 -10  12       43.98       36.49     20.01 o
   0 -10  12       33.79       19.64     19.58 o
   1 -10  12       69.49       78.32     21.01 o
   2 -10  12        6.20        4.65      8.88 o
   3 -10  12      166.66      142.15     23.86 o
   4 -10  12      146.48      147.59     17.76 o
   5 -10  12        2.50        1.81      9.62 o
   6 -10  12       12.43       10.73     11.26 o
   7 -10  12      181.77      163.92     22.53 o
   8 -10  12        4.99        6.24     12.13 o
  -8  -9  12        5.76        4.49     15.03 o
  -7  -9  12      100.78      100.04     20.95 o
  -6  -9  12       87.20       91.80     17.50 o
  -5  -9  12      115.72      105.72     18.87 o
  -4  -9  12       94.39       92.45     18.33 o
  -3  -9  12       30.27       28.40     11.09 o
  -2  -9  12       92.54       66.79     13.17 o
  -1  -9  12      183.79      187.29     14.26 o
   0  -9  12       12.40        5.83     13.56 o
   1  -9  12      388.25      392.93     24.24 o
   2  -9  12        7.03        1.78      9.76 o
   3  -9  12       14.74       21.99     17.83 o
   4  -9  12       28.61       29.63     13.19 o
   5  -9  12        8.41        2.20      5.81 o
   6  -9  12      328.71      412.41     32.44 o
   7  -9  12      211.63      247.24     23.66 o
   8  -9  12       32.86       45.93     17.54 o
   9  -9  12        6.76        5.12     19.82 o
  -9  -8  12       75.60       66.90     22.66 o
  -8  -8  12        1.87        3.86      9.47 o
  -7  -8  12       29.48       27.54     12.65 o
  -6  -8  12       20.89        6.80      9.89 o
  -5  -8  12       28.65       13.26     10.12 o
  -4  -8  12      181.20      179.32     15.99 o
  -3  -8  12      144.61      104.48     12.98 o
  -2  -8  12       28.32       32.83     10.16 o
  -1  -8  12       76.58       89.72     11.18 o
   0  -8  12       43.93       42.39      9.53 o
   1  -8  12     1250.75     1366.04     39.87 o
   2  -8  12      177.61      169.46     22.33 o
   3  -8  12       25.46       17.97     10.01 o
   4  -8  12       14.11        4.29      6.24 o
   5  -8  12      114.84       98.40     14.05 o
   6  -8  12       22.24       15.43     18.71 o
   7  -8  12       95.23       73.83     16.84 o
   8  -8  12      111.15      138.77     33.43 o
   9  -8  12        2.84        1.73     13.25 o
  -9  -7  12       55.17       44.81     19.66 o
  -8  -7  12       45.68       45.01     16.31 o
  -7  -7  12        0.24        2.79      6.19 o
  -6  -7  12       21.16       20.03     10.33 o
  -5  -7  12      182.15      153.13     16.91 o
  -4  -7  12        6.75        9.14      9.17 o
  -3  -7  12        1.83        4.17      6.46 o
  -2  -7  12      351.03      317.21     13.86 o
  -1  -7  12        5.52        4.02      5.20 o
   0  -7  12      225.23      200.88     10.80 o
   1  -7  12      382.01      365.00     20.75 o
   2  -7  12        8.13        4.24      5.30 o
   3  -7  12      670.59      729.28     21.10 o
   4  -7  12       29.87       20.56     10.76 o
   5  -7  12       11.88        4.09      7.71 o
   6  -7  12      287.04      309.86     32.21 o
   7  -7  12      578.53      694.76     38.30 o
   8  -7  12       51.70       43.20     22.31 o
   9  -7  12       23.44       12.90     19.55 o
  -9  -6  12        0.76        1.63      9.66 o
  -8  -6  12       10.79       10.01     10.00 o
  -7  -6  12      157.97      148.96     15.73 o
  -6  -6  12        0.52        3.83      5.84 o
  -5  -6  12      166.86      148.86     11.63 o
  -4  -6  12      178.40      176.05     11.21 o
  -3  -6  12       16.69       20.70     12.91 o
  -2  -6  12       42.97       35.70     10.45 o
  -1  -6  12      340.64      346.75     20.46 o
   0  -6  12       67.88       59.44      7.93 o
   1  -6  12     2367.58     2592.86     72.68 o
   2  -6  12      204.67      221.53     13.56 o
   3  -6  12      501.86      508.94     16.96 o
   4  -6  12       63.89       52.73     13.17 o
   5  -6  12      416.14      377.09     25.60 o
   6  -6  12       10.00       10.72      9.09 o
   7  -6  12       28.31       18.95     21.21 o
   8  -6  12      123.08      137.44     24.07 o
   9  -6  12       20.82       13.81     27.31 o
 -10  -5  12      129.71      105.49     28.38 o
  -9  -5  12      551.87      692.85     22.83 o
  -8  -5  12        1.46        2.82      7.46 o
  -7  -5  12      341.51      339.24     15.58 o
  -6  -5  12      245.67      249.77     18.84 o
  -5  -5  12      158.10      147.09     13.82 o
  -4  -5  12       34.10       19.28     10.65 o
  -3  -5  12      102.86       85.98      8.81 o
  -2  -5  12      584.42      639.59     23.85 o
  -1  -5  12        3.26        4.75      3.86 o
   0  -5  12     3100.35     3402.03     22.98 o
   1  -5  12      458.81      459.47     10.96 o
   2  -5  12      942.96      942.08     14.80 o
   3  -5  12       29.77       24.67      9.81 o
   4  -5  12       42.53       29.26      9.90 o
   5  -5  12      210.73      195.26     30.11 o
   6  -5  12       22.96        9.00     12.20 o
   7  -5  12      332.43      344.87     26.27 o
   8  -5  12       60.53       47.51     18.07 o
 -10  -4  12       84.83       78.52     18.30 o
  -9  -4  12      176.30      150.16     17.33 o
  -8  -4  12      165.67      206.23     21.96 o
  -7  -4  12       12.14        8.09      9.53 o
  -6  -4  12       20.09       13.36     10.00 o
  -5  -4  12      353.38      350.41     12.61 o
  -4  -4  12      334.29      348.95     12.21 o
  -3  -4  12     1339.36     1404.86     20.94 o
  -2  -4  12        0.95        2.18      4.60 o
  -1  -4  12      462.26      466.59     10.46 o
   0  -4  12      310.64      304.20      6.41 o
   1  -4  12       26.84       20.04      3.83 o
   2  -4  12      800.77      785.01     11.38 o
   3  -4  12       61.44       55.75      7.32 o
   4  -4  12      529.85      506.29     26.64 o
   5  -4  12      405.86      420.92     26.09 o
   6  -4  12      164.29      158.03     19.25 o
   7  -4  12      208.37      220.02     25.79 o
   8  -4  12        0.30        4.15     10.60 o
 -11  -3  12        1.62        6.61     21.06 o
 -10  -3  12        9.82        3.82     16.49 o
  -9  -3  12       91.67       99.77     22.19 o
  -8  -3  12       69.61       82.84     18.25 o
  -7  -3  12       12.92        6.98      8.18 o
  -6  -3  12      109.02      108.30     12.48 o
  -5  -3  12      602.04      646.25     15.97 o
  -4  -3  12     1243.09     1284.16     26.70 o
  -3  -3  12     2077.95     2185.33     24.81 o
  -2  -3  12      229.66      208.36      7.84 o
  -1  -3  12       50.03       49.55      6.55 o
   0  -3  12      342.27      348.41      9.63 o
   1  -3  12      344.88      335.09      8.45 o
   2  -3  12      470.53      492.49     15.00 o
   3  -3  12      262.67      226.63     12.17 o
   4  -3  12       71.14       56.11     21.75 o
   5  -3  12       29.64       23.79     11.21 o
   6  -3  12       57.60       35.56     14.26 o
   7  -3  12       98.56       97.06     18.28 o
   8  -3  12       53.93       40.24     18.90 o
 -11  -2  12       27.90       43.96     32.14 o
 -10  -2  12       10.92        6.00     14.18 o
  -9  -2  12       17.80       17.02     13.04 o
  -8  -2  12      197.39      209.36     20.26 o
  -7  -2  12      166.73      146.52     13.94 o
  -6  -2  12     1150.23     1255.49     29.24 o
  -5  -2  12       14.38        4.91      6.72 o
  -4  -2  12      281.37      272.97     10.02 o
  -3  -2  12       84.21       79.86      7.31 o
  -2  -2  12       65.50       55.75      7.41 o
  -1  -2  12     1027.25     1076.23     15.09 o
   0  -2  12       26.57       23.33      5.88 o
   1  -2  12       75.10       58.73     14.66 o
   2  -2  12       86.37       84.60      9.45 o
   3  -2  12      681.47      699.41     29.99 o
   4  -2  12      284.42      225.33     20.10 o
   5  -2  12       50.05       37.12     13.77 o
   6  -2  12       16.45        8.91      9.52 o
   7  -2  12      195.35      221.67     23.82 o
   8  -2  12        3.13        6.34     16.46 o
 -10  -1  12       16.13       14.65     15.97 o
  -9  -1  12       17.06       17.13     12.75 o
  -8  -1  12       77.13       61.57     11.49 o
  -7  -1  12       32.54       29.02     14.58 o
  -6  -1  12       50.48       36.44     14.92 o
  -5  -1  12       10.02        8.89      4.99 o
  -4  -1  12      872.50      889.43     14.48 o
  -3  -1  12      822.38      821.78     13.81 o
  -2  -1  12       42.07       35.27      5.97 o
  -1  -1  12       26.54       17.74      5.45 o
   0  -1  12       78.23       84.27      8.37 o
   1  -1  12       20.81       10.13     11.99 o
   2  -1  12      437.69      443.99     12.71 o
   3  -1  12        0.10        1.85      5.39 o
   4  -1  12      470.38      488.98     19.10 o
   5  -1  12      124.48      120.82     17.89 o
   6  -1  12      458.32      552.63     25.64 o
   7  -1  12       35.94       27.88     25.08 o
 -10   0  12        9.39        8.11     12.35 o
  -9   0  12       21.97       13.88     15.71 o
  -8   0  12        6.49        6.37     10.39 o
  -7   0  12        1.92        4.41      7.69 o
  -6   0  12       75.37       61.36     11.39 o
  -5   0  12      864.71      875.36     19.26 o
  -4   0  12      293.71      314.31      9.11 o
  -3   0  12       96.08       80.27      6.82 o
  -2   0  12      175.13      156.51      8.19 o
  -1   0  12      153.06      169.93      7.28 o
   0   0  12      406.67      441.53     14.63 o
   1   0  12      612.89      671.06     35.06 o
   2   0  12      353.31      341.18     15.84 o
   3   0  12        4.74        3.39      5.78 o
   4   0  12      102.27       92.32     17.82 o
   5   0  12       19.54       10.79     10.21 o
   6   0  12       13.10        6.16     17.62 o
   7   0  12      107.42       81.23     33.64 o
 -10   1  12        8.38        6.12     15.06 o
  -9   1  12       34.06        7.48     12.66 o
  -8   1  12       89.31       86.34     19.60 o
  -7   1  12       65.66       53.15     12.38 o
  -6   1  12       53.90       47.06     10.50 o
  -5   1  12      557.99      587.53     17.12 o
  -4   1  12      286.69      281.63      9.37 o
  -3   1  12      164.48      157.13      7.27 o
  -2   1  12       40.31       33.64      6.20 o
  -1   1  12       14.37       14.72      5.25 o
   0   1  12        0.77        3.04      4.65 o
   1   1  12      300.61      302.18     15.25 o
   2   1  12        2.90        3.74      7.20 o
   3   1  12      116.35       89.80     15.89 o
   4   1  12       12.91        5.91     13.48 o
   5   1  12       25.65       31.93     20.43 o
   6   1  12      254.13      332.00     35.61 o
 -10   2  12        1.94        6.63     11.93 o
  -9   2  12      258.29      260.95     24.12 o
  -8   2  12       70.98       55.92     19.28 o
  -7   2  12       17.50        8.25      7.26 o
  -6   2  12        0.07        1.43      4.24 o
  -5   2  12       64.25       57.31     12.32 o
  -4   2  12      802.36      859.84     19.63 o
  -3   2  12      101.52       95.89      7.16 o
  -2   2  12      499.66      492.87     12.06 o
  -1   2  12      645.65      689.02     13.27 o
   0   2  12       17.67       16.62      6.82 o
   1   2  12       25.79       17.11     10.48 o
   2   2  12       62.52       56.26     20.32 o
   3   2  12       77.17       87.31     21.84 o
   4   2  12       91.74       55.67     23.23 o
   5   2  12       53.93       59.65     26.06 o
   6   2  12        6.35       11.72     15.73 o
  -9   3  12        5.39        5.68     12.27 o
  -8   3  12        0.00        5.96      8.43 o
  -7   3  12      350.07      394.67     17.82 o
  -6   3  12      502.72      495.38     16.91 o
  -5   3  12      122.10      125.31     15.90 o
  -4   3  12     1177.38     1241.86     23.83 o
  -3   3  12      419.10      436.63     15.86 o
  -2   3  12        0.09        3.50      4.96 o
  -1   3  12       84.51       56.53      9.95 o
   0   3  12      139.58      134.28     13.26 o
   1   3  12     1167.31     1298.76     39.19 o
   2   3  12       11.70        2.89      9.92 o
   3   3  12       43.87       47.33     25.87 o
   4   3  12       12.16        7.23     14.08 o
   5   3  12       27.90       19.14     20.84 o
  -9   4  12      209.44      213.41     19.41 o
  -8   4  12       47.93       40.42     12.26 o
  -7   4  12      487.42      563.78     28.13 o
  -6   4  12       41.73       18.81      9.67 o
  -5   4  12       29.97       23.77     11.80 o
  -4   4  12      180.03      172.08     14.13 o
  -3   4  12      327.68      344.88     16.47 o
  -2   4  12      205.46      185.90     15.30 o
  -1   4  12      180.99      178.77     12.49 o
   0   4  12     1369.71     1463.91     27.25 o
   1   4  12        0.04        1.71      8.48 o
   2   4  12        0.03        1.56     10.88 o
   3   4  12      173.10      169.40     27.21 o
   4   4  12       25.06        9.16     16.63 o
   5   4  12       15.13        8.13     17.48 o
  -9   5  12       86.17       93.90     32.47 o
  -8   5  12       75.33      103.44     16.10 o
  -7   5  12        2.28        2.99      8.53 o
  -6   5  12       20.52       18.48     10.46 o
  -5   5  12      276.74      267.38     17.64 o
  -4   5  12        5.35        2.88      5.62 o
  -3   5  12       61.82       68.96     15.47 o
  -2   5  12      337.98      341.46     15.55 o
  -1   5  12        0.74        5.15      7.41 o
   0   5  12      201.71      171.62     23.88 o
   1   5  12       48.34       42.18     23.78 o
   2   5  12       65.87       55.93     27.22 o
   3   5  12       19.43       26.87     31.43 o
   4   5  12        0.59        6.34     18.20 o
  -8   6  12        4.33        9.37     13.10 o
  -7   6  12        9.72       12.33     11.05 o
  -6   6  12        0.83        4.12      9.01 o
  -5   6  12       15.70       17.92      9.73 o
  -4   6  12        2.93        3.84      6.64 o
  -3   6  12       26.91       25.00     13.08 o
  -2   6  12       99.39       89.50     26.22 o
  -1   6  12       92.54       71.37     16.92 o
   0   6  12       29.25       19.65     18.06 o
   1   6  12       45.70       27.03     19.39 o
   2   6  12      167.51      173.77     32.69 o
   3   6  12       82.28       74.62     33.21 o
  -7   7  12       92.15       94.37     18.34 o
  -6   7  12       57.71       46.21     13.94 o
  -5   7  12        0.34        4.18      9.31 o
  -4   7  12       77.92       72.85     18.82 o
  -3   7  12      231.75      279.43     33.88 o
  -2   7  12       33.28       50.45     34.07 o
  -1   7  12        2.89        7.45     11.45 o
   0   7  12       19.56       22.87     20.58 o
   1   7  12       16.61       10.41     20.56 o
   2   7  12       10.18       11.65     21.87 o
  -7   8  12        5.61       11.18     25.66 o
  -6   8  12        5.67        2.65     15.55 o
  -5   8  12       61.57       50.42     14.07 o
  -4   8  12        0.81       17.96     27.44 o
  -3   8  12      114.85      123.95     27.43 o
  -2   8  12        9.88       12.88     23.32 o
  -1   8  12        0.01       21.61     27.09 o
   0   8  12       51.36       31.24     21.36 o
   1   8  12       20.41       22.87     20.36 o
  -6   9  12        0.11        5.39     18.44 o
   1 -14  13       10.53       23.86     25.78 o
   2 -14  13       21.35       17.97     19.63 o
  -3 -13  13        1.64        4.76     14.83 o
  -2 -13  13       13.17       22.94     28.29 o
  -1 -13  13        4.26        4.71     19.05 o
   0 -13  13      114.77      141.06     33.58 o
   1 -13  13       14.59       10.32     20.26 o
   2 -13  13        0.02        0.58      6.43 o
   3 -13  13      105.98       97.23     33.28 o
   4 -13  13       40.27       44.21     20.61 o
   5 -13  13       19.25       24.29     22.66 o
  -5 -12  13        0.95        3.67     18.80 o
  -4 -12  13       40.58       26.56     22.31 o
  -3 -12  13       69.06       52.87     28.50 o
  -2 -12  13      394.77      421.98     37.11 o
  -1 -12  13       17.31       22.23     21.23 o
   0 -12  13      177.89      189.60     28.56 o
   1 -12  13       15.56        8.96     18.46 o
   2 -12  13       77.92       78.73     24.87 o
   3 -12  13      101.09       98.31     30.14 o
   4 -12  13        0.20        5.10     16.47 o
   5 -12  13      232.70      300.71     39.31 o
   6 -12  13        1.56        4.12     13.75 o
  -6 -11  13        3.49        5.78     13.27 o
  -5 -11  13      101.49      103.38     20.89 o
  -4 -11  13        0.02        2.21      8.34 o
  -3 -11  13      113.13      100.08     27.39 o
  -2 -11  13      379.65      402.90     27.21 o
  -1 -11  13       26.86       20.96     19.55 o
   0 -11  13       77.58       53.18     21.76 o
   1 -11  13       39.18       32.25     17.54 o
   2 -11  13      344.95      340.02     28.41 o
   3 -11  13        7.56       15.23     18.24 o
   4 -11  13       51.29       33.40     14.59 o
   5 -11  13      132.57      118.56     30.37 o
   6 -11  13       37.62       32.11     15.66 o
   7 -11  13       19.56       14.38     17.36 o
   8 -11  13       40.85       38.78     27.29 o
  -7 -10  13       58.72       31.35     26.59 o
  -6 -10  13      448.21      470.34     29.54 o
  -5 -10  13      140.59      137.04     22.78 o
  -4 -10  13       37.90       46.75     13.85 o
  -3 -10  13      105.84       66.11     15.60 o
  -2 -10  13      274.15      287.22     18.07 o
  -1 -10  13        0.16        0.51      7.98 o
   0 -10  13       12.08        1.44      9.82 o
   1 -10  13      133.55      136.15     25.09 o
   2 -10  13      416.88      461.35     29.79 o
   3 -10  13      182.67      209.29     26.34 o
   4 -10  13       30.08       33.12     15.38 o
   5 -10  13       48.90       26.57     15.09 o
   6 -10  13       18.84       27.96     26.50 o
   7 -10  13       36.01       28.32     17.46 o
   8 -10  13       52.77       79.77     32.80 o
  -8  -9  13       14.54        6.76     20.81 o
  -7  -9  13       25.87       21.84     15.85 o
  -6  -9  13      210.15      219.73     22.97 o
  -5  -9  13       57.03       40.75     18.67 o
  -4  -9  13      260.04      271.69     20.44 o
  -3  -9  13      381.93      377.02     18.23 o
  -2  -9  13        4.99        3.60      7.19 o
  -1  -9  13      151.28      107.81     20.33 o
   0  -9  13       29.84        9.72     14.60 o
   1  -9  13        3.31        3.85     11.80 o
   2  -9  13      246.98      259.39     25.81 o
   3  -9  13       58.14       64.62     16.14 o
   4  -9  13       15.64        6.59     10.21 o
   5  -9  13       71.91       68.04     18.12 o
   6  -9  13        0.02        1.19     10.22 o
   7  -9  13       10.98        5.98     14.33 o
   8  -9  13       12.28       11.87     21.55 o
  -9  -8  13       36.16       30.91     27.12 o
  -8  -8  13       12.67        2.85     16.89 o
  -7  -8  13        3.70        3.37     12.58 o
  -6  -8  13      153.51      140.06     21.13 o
  -5  -8  13       67.23       54.47     13.66 o
  -4  -8  13      356.95      288.79     18.76 o
  -3  -8  13       24.37       45.06     13.30 o
  -2  -8  13       78.38       80.27     13.39 o
  -1  -8  13       36.92       28.39     11.78 o
   0  -8  13       26.28       12.70     12.70 o
   1  -8  13        5.68        7.77     11.33 o
   2  -8  13       11.25        7.53      7.07 o
   3  -8  13      110.18      101.71     15.40 o
   4  -8  13      400.82      416.54     19.93 o
   5  -8  13       31.02       19.30     14.26 o
   6  -8  13        0.02        3.63     17.09 o
   7  -8  13       34.88       20.88     22.44 o
   8  -8  13       35.93       37.88     27.71 o
  -9  -7  13       34.85       26.69     23.30 o
  -8  -7  13        8.60        8.55     11.61 o
  -7  -7  13        1.95        1.28      6.38 o
  -6  -7  13      227.22      257.27     20.29 o
  -5  -7  13      300.28      290.63     17.25 o
  -4  -7  13      101.31       74.94     15.72 o
  -3  -7  13      200.95      184.52     21.22 o
  -2  -7  13      252.46      230.09     24.66 o
  -1  -7  13        0.18        0.85      3.35 o
   0  -7  13       13.58        9.17     12.18 o
   1  -7  13        0.78        0.72      7.85 o
   2  -7  13      894.47      973.39     23.86 o
   3  -7  13        0.14        1.57      5.15 o
   4  -7  13       23.03       16.54     10.53 o
   5  -7  13       10.24        5.61      9.06 o
   6  -7  13        1.54        0.63      7.78 o
   7  -7  13      161.65      176.44     30.99 o
   8  -7  13       19.21       10.77     25.29 o
  -9  -6  13       24.63       12.16     14.06 o
  -8  -6  13       83.14       62.85     14.38 o
  -7  -6  13       51.86       43.13     13.06 o
  -6  -6  13      661.37      698.14     19.50 o
  -5  -6  13        3.30        3.65      4.78 o
  -4  -6  13       28.81       14.55     12.47 o
  -3  -6  13        0.07        5.89      9.87 o
  -2  -6  13      141.09      127.19     11.71 o
  -1  -6  13     2492.83     2720.27     26.12 o
   0  -6  13      398.19      370.70     13.03 o
   1  -6  13     1140.04     1173.63     17.46 o
   2  -6  13      212.33      202.79     17.01 o
   3  -6  13      112.78      110.54     14.86 o
   4  -6  13        6.42        3.73      6.94 o
   5  -6  13       20.77       17.86     15.49 o
   6  -6  13       44.45       49.43     24.25 o
   7  -6  13        3.54       10.50     23.96 o
   8  -6  13      178.60      176.92     23.23 o
  -9  -5  13       11.88       11.46     13.28 o
  -8  -5  13      117.24      107.39     15.29 o
  -7  -5  13       49.39       53.49     17.02 o
  -6  -5  13      412.51      449.83     20.60 o
  -5  -5  13       30.36       15.92     10.65 o
  -4  -5  13      872.43      870.72     18.49 o
  -3  -5  13      109.48       93.67     11.35 o
  -2  -5  13      583.00      578.63     16.01 o
  -1  -5  13       92.07       83.89      8.19 o
   0  -5  13      592.47      596.26     13.65 o
   1  -5  13        5.65        4.71      4.48 o
   2  -5  13       47.64       39.83     11.84 o
   3  -5  13      488.57      495.22     16.61 o
   4  -5  13       92.36       71.61     11.56 o
   5  -5  13       14.86       16.66     13.00 o
   6  -5  13       28.08       23.12     21.00 o
   7  -5  13       68.86       45.98     17.82 o
   8  -5  13       56.93       64.31     22.52 o
 -10  -4  13        0.05        5.20     10.56 o
  -9  -4  13        7.95        8.36     14.02 o
  -8  -4  13      165.28      136.53     20.08 o
  -7  -4  13       94.13       92.59     18.67 o
  -6  -4  13      152.60      152.53     24.12 o
  -5  -4  13      112.07       94.33     13.59 o
  -4  -4  13        8.28        5.50      5.10 o
  -3  -4  13      223.70      198.21     10.86 o
  -2  -4  13      283.93      274.36     11.82 o
  -1  -4  13      147.09      143.18      6.66 o
   0  -4  13        8.06        4.85      3.17 o
   1  -4  13       98.02       99.15      6.70 o
   2  -4  13      167.44      168.38      9.93 o
   3  -4  13      521.37      507.19     23.42 o
   4  -4  13       96.03       88.82     25.27 o
   5  -4  13        2.16        4.58     12.49 o
   6  -4  13       36.25       32.94     15.55 o
   7  -4  13       16.22       11.11     12.77 o
 -10  -3  13      183.11      169.53     33.85 o
  -9  -3  13      100.44       96.94     22.96 o
  -8  -3  13      174.33      168.64     17.39 o
  -7  -3  13       26.40       26.39     10.66 o
  -6  -3  13      572.73      579.96     16.97 o
  -5  -3  13        0.01        1.64      5.46 o
  -4  -3  13       64.30       57.03     12.80 o
  -3  -3  13      130.71      109.83      8.22 o
  -2  -3  13        3.80        4.66      3.75 o
  -1  -3  13      629.91      653.39     13.36 o
   0  -3  13     1657.47     1752.67     20.91 o
   1  -3  13     1070.18     1138.07     17.36 o
   2  -3  13        6.40        3.41      3.35 o
   3  -3  13        0.51        2.62      4.87 o
   4  -3  13      259.46      251.75     24.27 o
   5  -3  13       95.40       90.95     17.00 o
   6  -3  13        1.97        5.43     11.09 o
   7  -3  13       60.14       44.21     18.66 o
 -10  -2  13      154.88      168.90     29.03 o
  -9  -2  13       39.83       46.97     16.50 o
  -8  -2  13       27.29       21.03     10.91 o
  -7  -2  13      407.50      423.14     23.51 o
  -6  -2  13      228.16      196.70     22.83 o
  -5  -2  13        8.83        7.74      6.15 o
  -4  -2  13       30.47       15.13      6.54 o
  -3  -2  13      484.26      493.51     11.21 o
  -2  -2  13      522.29      499.40     11.26 o
  -1  -2  13       93.95       68.72      8.47 o
   0  -2  13       16.40        9.37      4.16 o
   1  -2  13      687.38      700.69     15.19 o
   2  -2  13       10.65        4.42      5.09 o
   3  -2  13     1480.74     1613.73     32.20 o
   4  -2  13      561.51      588.22     21.16 o
   5  -2  13      204.22      242.79     21.96 o
   6  -2  13       28.60        9.09     12.20 o
   7  -2  13        1.41        6.03     13.23 o
 -10  -1  13       11.44        0.87      9.89 o
  -9  -1  13        0.47        4.49      9.63 o
  -8  -1  13       33.29       20.96     11.50 o
  -7  -1  13        2.90        1.73      6.81 o
  -6  -1  13       18.32        7.28     10.89 o
  -5  -1  13      531.62      523.68     15.90 o
  -4  -1  13      210.45      187.45      9.33 o
  -3  -1  13      639.21      620.26     18.84 o
  -2  -1  13      468.96      478.66     11.44 o
  -1  -1  13      618.92      590.06     16.85 o
   0  -1  13       37.68       33.93      7.79 o
   1  -1  13       25.27       30.32     11.69 o
   2  -1  13      220.95      185.97     13.94 o
   3  -1  13       30.87       19.99     10.94 o
   4  -1  13      189.51      158.91     36.37 o
   5  -1  13        5.49       10.17     11.14 o
   6  -1  13       31.66       14.19     12.71 o
   7  -1  13       43.14       43.24     25.33 o
 -10   0  13        9.11       13.59     24.75 o
  -9   0  13        5.41       10.10     14.68 o
  -8   0  13       59.53       53.81     19.00 o
  -7   0  13       77.56       66.49     16.76 o
  -6   0  13       27.77        8.98      8.74 o
  -5   0  13      288.46      272.44     13.67 o
  -4   0  13      753.60      783.27     22.23 o
  -3   0  13       38.89       37.83      5.87 o
  -2   0  13      471.21      450.61     10.40 o
  -1   0  13       75.01       48.86      6.69 o
   0   0  13       51.13       67.49      9.81 o
   1   0  13       12.72        6.77      7.55 o
   2   0  13      364.71      298.69     17.37 o
   3   0  13       26.30       25.13     13.73 o
   4   0  13        0.64        1.67      6.29 o
   5   0  13       40.67       22.80     11.57 o
   6   0  13      136.31      151.59     31.10 o
  -9   1  13        1.88        4.68     12.58 o
  -8   1  13       30.51       38.34     17.30 o
  -7   1  13      108.43       79.81     15.22 o
  -6   1  13       19.24        7.29      6.51 o
  -5   1  13      150.76      123.35     11.76 o
  -4   1  13      410.53      397.88     15.30 o
  -3   1  13      847.77      899.01     13.43 o
  -2   1  13      882.41     1018.80     14.23 o
  -1   1  13      144.76      145.14      8.44 o
   0   1  13      105.59       69.39     10.83 o
   1   1  13      114.47       92.47     14.67 o
   2   1  13       62.53       42.51     14.07 o
   3   1  13        3.18        7.73     10.78 o
   4   1  13        0.12        3.22     14.69 o
   5   1  13      357.15      391.24     39.64 o
   6   1  13       29.55        8.21     21.10 o
  -9   2  13        5.26        8.08     14.69 o
  -8   2  13        0.07        4.75     11.23 o
  -7   2  13       91.63       92.28     15.41 o
  -6   2  13      296.50      295.44     22.53 o
  -5   2  13        0.66        4.87      6.76 o
  -4   2  13        1.36        4.88      5.64 o
  -3   2  13     1068.97     1244.34     18.59 o
  -2   2  13        1.07        2.63      3.52 o
  -1   2  13      280.07      282.30     11.35 o
   0   2  13       23.23       25.32     10.09 o
   1   2  13        3.28        3.97     11.05 o
   2   2  13      293.75      323.10     25.36 o
   3   2  13      194.94      210.61     36.86 o
   4   2  13       50.83       36.23     25.65 o
   5   2  13      113.96      106.20     30.59 o
  -9   3  13        3.94        6.63     14.37 o
  -8   3  13       67.52       76.63     15.16 o
  -7   3  13       50.46       45.85     14.75 o
  -6   3  13       36.79       35.74     12.42 o
  -5   3  13       96.78       86.07     13.58 o
  -4   3  13       42.25       17.79      8.23 o
  -3   3  13      360.45      385.25     16.89 o
  -2   3  13      294.71      278.53     13.54 o
  -1   3  13      217.89      228.73     14.10 o
   0   3  13       28.60       25.97     11.66 o
   1   3  13       22.68       23.48     17.12 o
   2   3  13       58.79       42.33     22.89 o
   3   3  13       21.79       11.75     20.92 o
   4   3  13       36.81       25.69     14.41 o
  -8   4  13       30.39       22.24     12.67 o
  -7   4  13        1.01       11.92     11.80 o
  -6   4  13       84.06       91.87     14.48 o
  -5   4  13       10.83        9.43      7.01 o
  -4   4  13      369.70      409.47     17.21 o
  -3   4  13      229.17      228.11     17.08 o
  -2   4  13       19.96       12.02      7.86 o
  -1   4  13      125.39      104.57     12.87 o
   0   4  13       10.14        7.22     12.60 o
   1   4  13       41.49       29.16     19.92 o
   2   4  13        3.45        4.76     17.49 o
   3   4  13        0.13        0.97      8.89 o
   4   4  13       68.85       73.07     32.76 o
  -8   5  13       65.23       74.59     17.95 o
  -7   5  13      185.84      216.18     19.68 o
  -6   5  13      284.44      292.06     20.32 o
  -5   5  13       75.31       52.10     14.11 o
  -4   5  13       39.08       36.44     12.51 o
  -3   5  13        3.04        1.89      7.20 o
  -2   5  13        1.11        7.44     10.00 o
  -1   5  13       49.32       48.90     18.42 o
   0   5  13       14.31       17.58     14.94 o
   1   5  13      234.07      203.31     33.82 o
   2   5  13        7.80        7.60     16.18 o
   3   5  13        6.48        2.52     12.60 o
  -7   6  13      145.88      183.19     20.77 o
  -6   6  13        1.01        8.11     10.40 o
  -5   6  13       78.27       76.76     14.97 o
  -4   6  13       72.71       60.97     12.68 o
  -3   6  13        1.03        5.83     10.01 o
  -2   6  13      176.59      228.78     42.59 o
  -1   6  13        0.10        4.24      8.34 o
   0   6  13        9.48       11.54     20.45 o
   1   6  13       27.95       25.10     23.99 o
   2   6  13        2.10        1.79     17.20 o
  -7   7  13        4.82        3.33     19.06 o
  -6   7  13        1.07        6.51     10.58 o
  -5   7  13        7.64        6.10     11.15 o
  -4   7  13      133.09      133.51     18.61 o
  -3   7  13        8.71        7.44     20.87 o
  -2   7  13       49.73       44.48     24.44 o
  -1   7  13       50.68       36.94     30.77 o
   0   7  13       10.01       14.42     21.58 o
   1   7  13       11.57       11.35     25.25 o
  -6   8  13        3.02        2.36     13.53 o
  -5   8  13       22.83       19.03     25.00 o
  -2 -13  14        0.20        4.20     17.24 o
  -1 -13  14      229.95      281.40     36.63 o
   0 -13  14        0.70        3.63     18.39 o
   1 -13  14      243.43      325.87     33.35 o
   2 -13  14      203.09      241.08     36.88 o
   3 -13  14        4.41        1.91     14.64 o
   4 -13  14        1.91        6.22     12.91 o
  -5 -12  14       21.40       10.19     21.41 o
  -4 -12  14       94.90       90.37     28.95 o
  -3 -12  14       47.90       46.71     27.94 o
  -2 -12  14       43.83       39.71     19.69 o
  -1 -12  14       10.97        7.95     19.93 o
   0 -12  14       36.18       20.13     14.09 o
   1 -12  14       20.40       17.09     22.62 o
   2 -12  14        0.02        4.83     12.78 o
   3 -12  14        2.70       10.89     16.61 o
   4 -12  14      279.83      318.59     24.37 o
   5 -12  14       16.08       16.69     18.40 o
  -5 -11  14       23.84       24.97     16.66 o
  -4 -11  14      147.19      180.32     23.65 o
  -3 -11  14        0.94        4.23     10.10 o
  -2 -11  14       15.86       18.41     23.11 o
  -1 -11  14       66.52       52.03     23.33 o
   0 -11  14       14.45       18.38     19.99 o
   1 -11  14      699.37      677.47     33.71 o
   2 -11  14       16.46        9.16     18.22 o
   3 -11  14      172.54      144.17     29.64 o
   4 -11  14       86.04       68.65     18.20 o
   5 -11  14      120.12      140.42     22.62 o
   6 -11  14       68.06       42.27     26.84 o
   7 -11  14        2.79        4.91     15.72 o
  -6 -10  14       18.23       20.09     16.69 o
  -5 -10  14       12.54        8.68     12.72 o
  -4 -10  14       30.94       14.83     13.64 o
  -3 -10  14        8.55        6.40      9.90 o
  -2 -10  14      278.73      309.03     26.68 o
  -1 -10  14      155.17      139.35     34.03 o
   0 -10  14      272.13      273.21     24.88 o
   1 -10  14      267.73      285.00     29.97 o
   2 -10  14      404.55      373.30     28.62 o
   3 -10  14       19.28       18.70     14.54 o
   4 -10  14       14.09       19.43     12.33 o
   5 -10  14       13.05        8.76     14.43 o
   6 -10  14      472.70      556.73     40.18 o
   7 -10  14      194.30      225.65     36.54 o
  -7  -9  14       22.80       24.88     17.46 o
  -6  -9  14        5.64        5.46     13.87 o
  -5  -9  14       23.09       20.46     12.72 o
  -4  -9  14      110.65      104.17     19.34 o
  -3  -9  14       30.58       16.55     10.11 o
  -2  -9  14      479.79      505.07     22.51 o
  -1  -9  14        0.22        1.73      9.20 o
   0  -9  14       89.79       75.36     22.47 o
   1  -9  14      629.67      641.84     32.37 o
   2  -9  14      145.66      157.89     18.17 o
   3  -9  14       10.24       13.79     11.26 o
   4  -9  14        3.69        2.36      7.82 o
   5  -9  14      190.06      171.73     20.35 o
   6  -9  14        1.20        5.90     18.95 o
   7  -9  14        5.52       12.50     23.19 o
  -8  -8  14        9.43        3.23     19.10 o
  -7  -8  14      140.67      145.56     21.17 o
  -6  -8  14        1.33        4.26     10.03 o
  -5  -8  14      378.99      392.21     20.90 o
  -4  -8  14       39.87       31.22     14.09 o
  -3  -8  14        0.03        2.40      7.86 o
  -2  -8  14       11.59        5.40      6.55 o
  -1  -8  14      428.02      405.23     25.57 o
   0  -8  14      145.55      148.17     24.13 o
   1  -8  14        3.71        4.84     10.14 o
   2  -8  14       62.90       46.62     16.02 o
   3  -8  14      115.91      122.93     19.03 o
   4  -8  14        5.02        6.74      9.79 o
   5  -8  14        0.16        4.62     10.06 o
   6  -8  14       11.94        1.70     11.03 o
   7  -8  14        3.55       14.25     21.71 o
  -8  -7  14       92.20       84.53     19.67 o
  -7  -7  14       16.39       15.20     12.50 o
  -6  -7  14       38.28       21.26     18.62 o
  -5  -7  14      207.52      186.91     25.87 o
  -4  -7  14        0.36        2.60      6.71 o
  -3  -7  14      133.59      154.33     16.55 o
  -2  -7  14       14.12       12.77      9.40 o
  -1  -7  14       12.44       11.13     15.21 o
   0  -7  14        2.68        2.33     11.08 o
   1  -7  14       84.67       61.80     13.06 o
   2  -7  14        9.51        7.19      9.09 o
   3  -7  14       38.48       28.54     12.37 o
   4  -7  14      104.83       88.75     16.39 o
   5  -7  14      144.10      146.82     27.83 o
   6  -7  14       16.27       13.15     18.41 o
   7  -7  14       40.44       23.99     24.13 o
  -9  -6  14        0.30        3.35     16.63 o
  -8  -6  14        1.06        3.06      7.64 o
  -7  -6  14       75.38       61.12     19.48 o
  -6  -6  14       75.71       87.63     17.38 o
  -5  -6  14      718.21      775.32     51.01 o
  -4  -6  14       24.90       31.90     17.14 o
  -3  -6  14       76.58       68.96     15.73 o
  -2  -6  14      220.92      237.23     11.00 o
  -1  -6  14      567.03      531.83     16.70 o
   0  -6  14      230.87      213.90     10.17 o
   1  -6  14       33.71       29.51     10.71 o
   2  -6  14      869.62      963.40     24.12 o
   3  -6  14        7.54        4.96      7.81 o
   4  -6  14       84.50       86.37     15.12 o
   5  -6  14       96.06       90.62     28.29 o
   6  -6  14        8.52       17.85     21.81 o
   7  -6  14      188.82      202.93     34.29 o
 -10  -5  14        0.45        4.62     16.88 o
  -9  -5  14       38.09       29.30     16.17 o
  -8  -5  14       36.53       28.09     13.65 o
  -7  -5  14      285.09      312.62     29.32 o
  -6  -5  14      676.39      674.53     52.04 o
  -5  -5  14      426.68      443.56     18.39 o
  -4  -5  14       32.99       14.86      5.98 o
  -3  -5  14       42.21       35.66      9.52 o
  -2  -5  14      146.29      142.76     12.32 o
  -1  -5  14      363.53      361.78      9.57 o
   0  -5  14      165.57      164.76      9.78 o
   1  -5  14      110.03       98.68      9.68 o
   2  -5  14     1872.31     2135.62     40.83 o
   3  -5  14       34.04       29.27     11.64 o
   4  -5  14        6.73        4.28     12.19 o
   5  -5  14        0.19        1.89     11.10 o
   6  -5  14       36.49       24.42     19.47 o
   7  -5  14       85.45       99.27     23.44 o
 -10  -4  14       53.35       66.03     30.51 o
  -9  -4  14       18.67       16.05     17.16 o
  -8  -4  14      219.53      249.62     23.45 o
  -7  -4  14       52.25       54.73     17.16 o
  -6  -4  14       77.61       66.71     13.93 o
  -5  -4  14        0.03        2.81      5.35 o
  -4  -4  14       16.36        3.72      4.86 o
  -3  -4  14       63.19       57.05     10.82 o
  -2  -4  14      510.72      522.37     10.96 o
  -1  -4  14      335.06      327.35      9.11 o
   0  -4  14     1057.94     1175.07     33.46 o
   1  -4  14       68.43       62.99      8.81 o
   2  -4  14      152.95      130.09     13.47 o
   3  -4  14      289.15      296.39     25.89 o
   4  -4  14       58.66       61.85     25.88 o
   5  -4  14       74.60       66.85     21.87 o
   6  -4  14      289.41      346.66     25.71 o
   7  -4  14       86.80       82.13     23.68 o
 -10  -3  14        7.01       10.10     20.30 o
  -9  -3  14       51.72       84.49     22.19 o
  -8  -3  14      107.17      110.45     25.20 o
  -7  -3  14        1.45        2.42      6.29 o
  -6  -3  14      225.72      229.55     15.96 o
  -5  -3  14     1051.66     1163.13     22.43 o
  -4  -3  14      325.11      328.19     20.61 o
  -3  -3  14      411.63      426.72     11.38 o
  -2  -3  14     2079.53     2288.31     36.28 o
  -1  -3  14     1542.10     1632.15     30.64 o
   0  -3  14      394.30      405.59     14.12 o
   1  -3  14       16.97        5.67      3.79 o
   2  -3  14      170.68      135.69     10.65 o
   3  -3  14      217.14      225.56     25.76 o
   4  -3  14      173.27      164.03     17.88 o
   5  -3  14        1.52       10.16     11.91 o
   6  -3  14       25.89       13.76     12.64 o
  -9  -2  14       10.10        6.42     10.78 o
  -8  -2  14       50.82       40.64     15.82 o
  -7  -2  14      162.71      181.03     18.07 o
  -6  -2  14      210.99      242.05     18.30 o
  -5  -2  14       83.22       66.37     11.19 o
  -4  -2  14      425.37      442.91     11.91 o
  -3  -2  14      402.16      402.84     10.84 o
  -2  -2  14        4.33        4.09      3.14 o
  -1  -2  14       77.24       60.78      9.84 o
   0  -2  14      202.89      184.27     10.57 o
   1  -2  14     1678.44     1813.53     35.45 o
   2  -2  14        4.92        3.12      6.98 o
   3  -2  14      216.95      199.93     24.85 o
   4  -2  14      120.21      131.08     22.42 o
   5  -2  14        4.80        5.67     10.52 o
   6  -2  14       53.25       41.07     14.27 o
  -9  -1  14      149.97      180.81     19.31 o
  -8  -1  14       81.70       74.39     18.39 o
  -7  -1  14        2.90        5.25     11.38 o
  -6  -1  14       89.32       77.13     18.34 o
  -5  -1  14       91.06       82.22     12.81 o
  -4  -1  14       25.12       19.94      8.21 o
  -3  -1  14      601.96      569.05     13.13 o
  -2  -1  14     1013.22     1073.03     17.06 o
  -1  -1  14      138.07      127.42      9.24 o
   0  -1  14      526.52      507.27     14.21 o
   1  -1  14      121.47      111.71      9.28 o
   2  -1  14        8.43        2.87      6.58 o
   3  -1  14       33.14       13.36     10.77 o
   4  -1  14      537.41      505.33     24.56 o
   5  -1  14       12.30        6.48     13.51 o
   6  -1  14        3.45        3.92      8.97 o
  -9   0  14       85.03       88.01     17.82 o
  -8   0  14       11.29        7.80     11.80 o
  -7   0  14       29.30       18.51     13.95 o
  -6   0  14       14.85       12.91     10.09 o
  -5   0  14       19.60        7.46      7.93 o
  -4   0  14      697.26      751.83     31.09 o
  -3   0  14       71.89       60.77      7.60 o
  -2   0  14        8.61        4.08      3.74 o
  -1   0  14        0.97        2.36      3.62 o
   0   0  14      132.98      111.64     10.48 o
   1   0  14      268.20      266.66     20.19 o
   2   0  14        3.29        3.34      7.64 o
   3   0  14      256.72      266.79     26.35 o
   4   0  14       29.86       21.41     10.95 o
   5   0  14       11.81       18.21     23.42 o
  -9   1  14       16.03        8.49     15.26 o
  -8   1  14       21.36       13.38     15.74 o
  -7   1  14       15.98       10.50      9.89 o
  -6   1  14      262.07      243.82     21.50 o
  -5   1  14        7.47       10.96      8.49 o
  -4   1  14       41.70       44.15     11.67 o
  -3   1  14      482.97      497.96     13.07 o
  -2   1  14       53.13       47.76      7.94 o
  -1   1  14        2.30        4.18      4.00 o
   0   1  14      222.17      191.72     12.69 o
   1   1  14        7.20        4.95      8.30 o
   2   1  14      187.42      185.34     19.66 o
   3   1  14       16.46       24.95     16.79 o
   4   1  14       18.45       10.06     21.15 o
   5   1  14        0.31        7.52     21.04 o
  -8   2  14       20.97       22.63     12.33 o
  -7   2  14      464.81      565.25     27.71 o
  -6   2  14      119.56      106.70     15.05 o
  -5   2  14        1.97        4.63      8.44 o
  -4   2  14        5.77        8.41      9.30 o
  -3   2  14      587.71      622.13     18.67 o
  -2   2  14       71.78       61.82      9.16 o
  -1   2  14       17.38       10.33      6.25 o
   0   2  14      120.50      134.88     13.24 o
   1   2  14      297.64      354.60     33.76 o
   2   2  14        1.59        1.69      8.42 o
   3   2  14        0.78        7.24     16.05 o
   4   2  14       23.14        8.22     16.02 o
  -8   3  14      103.24       88.33     18.33 o
  -7   3  14       57.72       49.23     15.09 o
  -6   3  14       52.01       39.03     12.03 o
  -5   3  14      165.03      152.55     16.85 o
  -4   3  14      438.53      442.22     19.83 o
  -3   3  14      602.65      658.71     19.46 o
  -2   3  14      558.53      632.18     31.96 o
  -1   3  14       24.34       16.11      9.63 o
   0   3  14       87.05       86.24     16.00 o
   1   3  14        0.76        1.73     10.26 o
   2   3  14        0.58        1.93      7.63 o
   3   3  14       71.34       58.21     27.60 o
   4   3  14       20.68       13.62     20.42 o
  -8   4  14       73.92       52.32     18.58 o
  -7   4  14      197.36      227.34     21.29 o
  -6   4  14       25.21       10.53     12.60 o
  -5   4  14      209.59      206.81     19.19 o
  -4   4  14      104.50       82.65     13.97 o
  -3   4  14       40.82       32.52     10.90 o
  -2   4  14       71.98       56.77     16.37 o
  -1   4  14       18.71       17.46      9.54 o
   0   4  14      522.38      555.02     27.72 o
   1   4  14      254.64      256.79     31.91 o
   2   4  14       52.87       43.15     22.85 o
   3   4  14      253.48      252.06     36.32 o
  -7   5  14       23.44       18.70     14.64 o
  -6   5  14        8.06       14.09     12.79 o
  -5   5  14       69.49       53.31     16.58 o
  -4   5  14        4.38        4.78      8.36 o
  -3   5  14      492.46      524.73     19.46 o
  -2   5  14       78.08       81.54     30.58 o
  -1   5  14      101.27       81.86     32.31 o
   0   5  14      447.77      478.94     26.04 o
   1   5  14       93.31       83.50     31.85 o
   2   5  14       57.82       42.68     22.64 o
  -6   6  14       18.92       12.63     12.80 o
  -5   6  14        0.07        4.40      9.33 o
  -4   6  14      131.79      153.28     18.57 o
  -3   6  14      247.08      385.77     42.03 o
  -2   6  14        6.67       25.55     26.26 o
  -1   6  14       27.87       15.06     23.08 o
   0   6  14       70.86       71.65     23.05 o
   1   6  14        0.48        2.88     16.18 o
  -6   7  14       17.36        7.92     21.97 o
  -5   7  14        0.14        3.00     12.00 o
  -3   7  14        3.96        3.49     16.37 o
  -2   7  14       17.22       28.83     29.70 o
   0 -13  15       89.38       86.83     27.33 o
   1 -13  15       18.03       26.57     25.43 o
   2 -13  15       98.24       83.13     28.61 o
  -3 -12  15      168.64      146.94     33.10 o
  -2 -12  15       12.67       11.74     22.85 o
  -1 -12  15       28.88       10.05     18.98 o
   0 -12  15       26.11       13.62     14.67 o
   1 -12  15        4.98        4.10     17.18 o
   2 -12  15      280.19      377.76     31.42 o
   3 -12  15        1.57        5.27     16.80 o
   4 -12  15       19.15       14.96     16.40 o
  -5 -11  15       20.61       23.19     24.48 o
  -4 -11  15       16.62        8.52     13.04 o
  -3 -11  15       86.98      114.46     32.08 o
  -2 -11  15       19.28       18.04     18.54 o
  -1 -11  15       31.45       24.66     20.94 o
   0 -11  15       23.66       15.06     20.29 o
   1 -11  15       22.24       13.80     16.68 o
   2 -11  15        9.46        9.02     19.75 o
   3 -11  15       28.97       26.17     15.62 o
   4 -11  15       66.22       51.24     20.57 o
   5 -11  15        6.09       12.02     13.26 o
  -6 -10  15       31.09       22.51     18.32 o
  -5 -10  15        3.79        5.85      8.69 o
  -4 -10  15      153.47      135.56     19.78 o
  -3 -10  15      153.18      164.70     30.24 o
  -2 -10  15       26.45       38.26     27.72 o
  -1 -10  15      337.38      341.45     34.03 o
   0 -10  15       20.04       17.55     20.08 o
   1 -10  15        7.21        5.23     15.19 o
   2 -10  15      320.97      322.68     22.80 o
   3 -10  15      111.23      104.80     19.91 o
   4 -10  15       33.57       38.54     16.40 o
   5 -10  15       67.40       43.35     20.00 o
   7 -10  15        1.70        2.00     12.11 o
  -6  -9  15      444.43      500.04     27.55 o
  -5  -9  15       69.46       83.65     17.80 o
  -4  -9  15        8.21        9.97     10.92 o
  -3  -9  15        0.79        0.20      5.92 o
  -2  -9  15       16.69       17.60     20.80 o
  -1  -9  15      144.97      157.41     27.99 o
   0  -9  15       12.46       14.82     20.96 o
   1  -9  15      606.26      698.57     32.54 o
   2  -9  15      123.75      112.42     20.42 o
   3  -9  15       47.95       32.83     14.04 o
   4  -9  15       78.09       76.97     16.61 o
   5  -9  15        7.00        5.24     18.14 o
   6  -9  15        9.46       11.69     18.43 o
  -7  -8  15       86.68       98.39     24.87 o
  -6  -8  15      235.86      229.83     23.40 o
  -5  -8  15       30.69       24.56     12.81 o
  -4  -8  15       10.17        6.55      9.55 o
  -3  -8  15        0.52        3.06      7.93 o
  -2  -8  15       11.16        3.41     11.82 o
  -1  -8  15       82.40       75.88     23.06 o
   0  -8  15       76.41       89.06     25.74 o
   1  -8  15       75.71       79.94     16.48 o
   2  -8  15        5.02       10.77     11.07 o
   3  -8  15       10.93        9.87     11.63 o
   4  -8  15       90.00       96.95     15.02 o
   5  -8  15        1.61        6.52     16.33 o
   6  -8  15       94.93       93.71     26.41 o
  -8  -7  15       20.08       33.00     29.63 o
  -7  -7  15       13.75        6.37     11.33 o
  -6  -7  15        3.03        3.63     14.11 o
  -5  -7  15       29.22       12.24     16.24 o
  -4  -7  15       88.04       91.58     15.18 o
  -3  -7  15      130.88      138.20     16.45 o
  -2  -7  15        8.71       10.35     13.84 o
  -1  -7  15       41.62       11.28     14.14 o
   0  -7  15        0.90        4.63      9.11 o
   1  -7  15        0.06        3.27      6.25 o
   2  -7  15       59.19       48.38     14.37 o
   3  -7  15        7.24        8.19      8.60 o
   4  -7  15        9.16        7.50      9.71 o
   5  -7  15      161.55      118.51     28.63 o
   6  -7  15       39.33       41.33     31.53 o
  -9  -6  15       71.24       61.44     36.60 o
  -8  -6  15        0.03        6.86     13.45 o
  -7  -6  15      116.21      115.69     19.88 o
  -6  -6  15      486.83      504.10     22.66 o
  -5  -6  15        0.30        2.09      7.12 o
  -4  -6  15      256.37      296.24     24.12 o
  -3  -6  15        7.89        7.25     11.97 o
  -2  -6  15       10.77        5.35      6.63 o
  -1  -6  15       49.43       47.80     11.31 o
   0  -6  15       34.38       35.83     10.76 o
   1  -6  15      628.92      722.55     21.54 o
   2  -6  15       17.42       15.54     11.70 o
   3  -6  15       37.06       37.64     13.49 o
   4  -6  15       45.33       23.16     17.55 o
   5  -6  15       25.62       10.41     20.50 o
   6  -6  15        2.67        5.38     21.77 o
  -9  -5  15        5.51        2.08     17.63 o
  -8  -5  15        6.35        8.21     11.60 o
  -7  -5  15      181.34      185.05     24.82 o
  -6  -5  15       75.98       68.90     18.20 o
  -5  -5  15       16.94       11.86     11.07 o
  -4  -5  15      113.34      106.55     14.37 o
  -3  -5  15      150.87      125.24     13.88 o
  -2  -5  15      555.27      562.85     29.11 o
  -1  -5  15        1.02        4.45      5.11 o
   0  -5  15      296.04      349.25     12.65 o
   1  -5  15       99.94       97.03     14.07 o
   2  -5  15      210.70      213.85     15.79 o
   3  -5  15      695.95      762.99     38.07 o
   4  -5  15      247.18      223.39     31.53 o
   5  -5  15      449.28      473.03     39.59 o
   6  -5  15        2.31        4.47      9.47 o
  -9  -4  15       30.90       26.13     26.44 o
  -8  -4  15       10.71       15.94     13.25 o
  -7  -4  15       29.95       25.22     15.24 o
  -6  -4  15      124.54      109.75     16.52 o
  -5  -4  15      632.14      698.09     19.14 o
  -4  -4  15      231.75      230.82     11.55 o
  -3  -4  15      776.06      782.46     22.01 o
  -2  -4  15      139.64      152.00     16.83 o
  -1  -4  15      107.11      114.70     14.12 o
   0  -4  15       10.33       10.75      6.56 o
   1  -4  15        6.12        3.57      4.78 o
   2  -4  15        1.27        4.62      7.15 o
   3  -4  15      146.63      149.47     27.15 o
   4  -4  15      208.98      204.41     29.47 o
   5  -4  15       25.72       30.00     13.60 o
   6  -4  15        2.53        3.90      8.37 o
  -9  -3  15       31.78       18.63     28.06 o
  -8  -3  15        0.40        7.93     13.14 o
  -7  -3  15        8.64       15.75     10.17 o
  -6  -3  15       61.55       57.64     13.64 o
  -5  -3  15      553.21      616.37     18.87 o
  -4  -3  15      141.61      149.87     13.59 o
  -3  -3  15        1.75        1.91      3.41 o
  -2  -3  15      764.98      855.03     16.71 o
  -1  -3  15       15.79       10.97      5.63 o
   0  -3  15       12.74        3.20      4.97 o
   1  -3  15       68.22       51.18     10.04 o
   2  -3  15       21.06       12.22     17.22 o
   3  -3  15       55.95       36.00     16.83 o
   4  -3  15        0.10        5.17      8.90 o
   5  -3  15       50.45       46.83     19.87 o
   6  -3  15       44.90       34.16     16.27 o
  -9  -2  15       27.47       26.79     26.20 o
  -8  -2  15       34.73       36.28     11.30 o
  -7  -2  15        2.79        5.13      8.25 o
  -6  -2  15      359.03      329.60     23.47 o
  -5  -2  15        3.42        3.47      5.60 o
  -4  -2  15       13.67        8.86      6.29 o
  -3  -2  15       45.18       40.96      8.72 o
  -2  -2  15        8.21        7.37      4.89 o
  -1  -2  15       86.69       83.79     10.02 o
   0  -2  15       15.48        8.14      5.94 o
   1  -2  15        2.73        4.91      4.08 o
   2  -2  15        0.14        2.80      4.64 o
   3  -2  15      268.91      236.49     20.41 o
   4  -2  15        8.38       10.61     13.81 o
   5  -2  15      296.22      346.80     32.42 o
  -9  -1  15        2.58        3.96     17.22 o
  -8  -1  15       35.91       17.36     15.54 o
  -7  -1  15       17.31        8.85     11.17 o
  -6  -1  15      492.46      544.50     49.50 o
  -5  -1  15      137.93      142.08     15.32 o
  -4  -1  15       12.25       12.38      7.02 o
  -3  -1  15      450.85      488.67     13.22 o
  -2  -1  15      163.48      143.41     10.04 o
  -1  -1  15      561.90      586.98     13.59 o
   0  -1  15      254.29      243.24     12.34 o
   1  -1  15      632.62      639.00     14.43 o
   2  -1  15       26.28       12.61     11.43 o
   3  -1  15        8.28        6.27     10.49 o
   4  -1  15      146.71      141.48     22.28 o
   5  -1  15      100.15      110.66     24.84 o
  -8   0  15      131.12      136.34     22.56 o
  -7   0  15       44.19       36.47     16.41 o
  -6   0  15       70.01       67.64     13.37 o
  -5   0  15       16.63       13.88      9.49 o
  -4   0  15       64.18       43.63     12.49 o
  -3   0  15       29.96       33.80      8.51 o
  -2   0  15       62.77       58.77      8.19 o
  -1   0  15      411.15      430.13     12.55 o
   0   0  15        8.53        8.98      5.90 o
   1   0  15      270.79      253.07     17.51 o
   2   0  15      298.56      374.08     20.82 o
   3   0  15        3.03        4.23      9.77 o
   4   0  15        0.01        4.54      8.87 o
  -8   1  15       56.00       62.73     21.08 o
  -7   1  15       13.35        7.70      8.65 o
  -6   1  15       30.68       23.17     10.60 o
  -5   1  15       27.21       22.54     10.11 o
  -4   1  15        1.35        1.85      5.37 o
  -3   1  15       95.08       96.30     11.40 o
  -2   1  15        0.00        3.71      4.14 o
  -1   1  15      555.99      583.08     13.08 o
   0   1  15       64.00       81.40     12.70 o
   1   1  15        0.02        4.21      9.02 o
   2   1  15       80.24       50.76     16.07 o
   3   1  15       52.41       57.23     30.68 o
   4   1  15       30.42       44.78     21.11 o
  -8   2  15       21.98       23.51     12.41 o
  -7   2  15        0.10        8.91      8.43 o
  -6   2  15      153.04      149.89     17.20 o
  -5   2  15       99.26       92.41     16.22 o
  -4   2  15        1.27        8.11      7.86 o
  -3   2  15       45.47       40.28     12.01 o
  -2   2  15       32.56       17.19      7.00 o
  -1   2  15       64.13       59.12      9.59 o
   0   2  15       19.75       28.63     16.03 o
   1   2  15      224.10      203.06     31.90 o
   2   2  15        0.72        3.14     10.34 o
   3   2  15        1.02        3.76     13.42 o
  -8   3  15       50.40       31.82     23.43 o
  -7   3  15       98.11      110.45     17.52 o
  -6   3  15       11.40       11.25     12.21 o
  -5   3  15        3.27        7.28      9.64 o
  -4   3  15      110.90      125.50     15.20 o
  -3   3  15      287.39      295.83     17.94 o
  -2   3  15      269.07      273.53     17.94 o
  -1   3  15       17.34        8.98      8.02 o
   0   3  15      144.09      117.09     19.36 o
   1   3  15        9.17        9.20     13.52 o
   2   3  15        2.22        6.31     14.71 o
   3   3  15       40.19       52.25     24.26 o
  -7   4  15       20.07       14.11     13.97 o
  -6   4  15        6.73        4.48     10.64 o
  -5   4  15       95.30       99.51     18.77 o
  -4   4  15       90.71       80.80     16.62 o
  -3   4  15        5.70        5.85      9.05 o
  -2   4  15       75.33       71.54     14.94 o
  -1   4  15      138.62      150.99     40.98 o
   0   4  15        2.87        5.29      9.90 o
   1   4  15      110.41      112.77     29.54 o
   2   4  15        3.50        3.62     17.60 o
  -6   5  15       75.31       77.21     17.40 o
  -5   5  15      102.88       90.65     17.14 o
  -4   5  15      388.42      439.89     22.60 o
  -3   5  15        1.16        3.69      8.48 o
  -2   5  15      155.02      159.34     36.74 o
  -1   5  15        0.43        1.91     16.92 o
   0   5  15        3.06        4.06      8.50 o
   1   5  15       49.62       42.17     25.90 o
  -5   6  15        0.05        9.00     20.62 o
  -4   6  15        6.00        2.90     14.40 o
  -3   6  15        5.71       11.38     22.74 o
  -2   6  15       39.91       51.46     34.19 o
  -1   6  15       60.13       79.63     43.20 o
   1   6  15       53.04       47.85     31.96 o
  -1 -12  16        9.01        5.19     17.01 o
   0 -12  16      363.26      397.51     34.27 o
   1 -12  16        5.34        4.10     17.06 o
   2 -12  16       30.98       44.16     31.85 o
   3 -12  16        7.91        5.81     19.96 o
   4 -12  16        7.39       12.85     27.67 o
  -5 -11  16      155.43      184.18     35.00 o
  -3 -11  16       11.63        9.10     23.25 o
  -2 -11  16       98.47      105.44     27.65 o
  -1 -11  16       76.44       49.06     28.43 o
   0 -11  16        5.27        4.00     17.70 o
   1 -11  16       20.33       11.61     21.96 o
   2 -11  16       10.86        9.79     13.02 o
   3 -11  16      164.38      209.46     26.04 o
   4 -11  16       36.31       28.62     26.97 o
   5 -11  16       48.62       49.20     31.23 o
  -6 -10  16        6.53        5.54     16.99 o
  -5 -10  16       88.69       88.40     19.33 o
  -4 -10  16       40.26       35.49     26.45 o
  -3 -10  16       67.03       62.62     26.58 o
  -2 -10  16        0.01        3.67     15.87 o
  -1 -10  16       20.78       21.06     23.32 o
   0 -10  16      128.28      123.13     29.50 o
   1 -10  16      196.21      149.93     25.77 o
   2 -10  16       64.04       93.63     18.94 o
   3 -10  16       47.02       46.40     19.21 o
   4 -10  16        0.80        5.35     12.53 o
  -6  -9  16       79.74       70.63     31.27 o
  -5  -9  16       13.54        6.54     12.17 o
  -4  -9  16        1.69        5.80     10.54 o
  -3  -9  16        0.55        6.45     18.76 o
  -2  -9  16      432.93      423.12     38.84 o
  -1  -9  16        8.11        5.65     12.36 o
   0  -9  16      436.16      406.69     30.33 o
   1  -9  16       24.22       28.40     15.15 o
   2  -9  16      116.08      105.21     20.86 o
   3  -9  16       78.10       57.71     18.46 o
   4  -9  16       14.90        9.81     12.62 o
   5  -9  16       16.55       26.02     30.48 o
  -7  -8  16       41.21       20.12     29.28 o
  -6  -8  16      262.03      313.65     27.71 o
  -5  -8  16      274.28      341.71     24.98 o
  -4  -8  16       21.35        8.91     10.78 o
  -3  -8  16       88.07       87.49     30.49 o
  -2  -8  16       67.01       49.07     20.43 o
  -1  -8  16      102.30       66.25     17.20 o
   0  -8  16       48.03       23.41     11.29 o
   1  -8  16      223.90      207.91     29.23 o
   2  -8  16     1046.53     1259.78     31.15 o
   3  -8  16        5.74        8.72     11.66 o
   4  -8  16       22.62       23.79     20.30 o
   5  -8  16       14.39        7.47     16.87 o
  -8  -7  16       50.32       62.72     30.98 o
  -7  -7  16      182.50      169.71     37.64 o
  -6  -7  16      103.02      112.36     29.56 o
  -5  -7  16      249.52      290.55     31.90 o
  -4  -7  16        9.51        9.61     11.59 o
  -3  -7  16        1.27        4.58     10.80 o
  -2  -7  16       33.95        7.67      6.71 o
  -1  -7  16      196.30      190.47     18.89 o
   0  -7  16      429.50      450.11     21.16 o
   1  -7  16       19.43       24.36     15.25 o
   2  -7  16      218.24      225.36     19.87 o
   3  -7  16       96.89       80.31     18.49 o
   4  -7  16        0.63        1.95     10.87 o
   5  -7  16        2.17        2.75     14.42 o
  -8  -6  16      416.45      516.86     43.14 o
  -7  -6  16       27.03       17.74     14.38 o
  -6  -6  16      162.73      138.37     22.61 o
  -5  -6  16       15.90        8.06     14.44 o
  -4  -6  16        2.27        4.20     13.33 o
  -3  -6  16      620.00      707.41     20.95 o
  -2  -6  16      116.22      119.66     13.04 o
  -1  -6  16      163.44      156.98     13.91 o
   0  -6  16        0.01        7.48      9.27 o
   1  -6  16       20.54       15.29     14.05 o
   2  -6  16       69.38       58.94     15.91 o
   3  -6  16       49.58       24.20     20.43 o
   4  -6  16        7.14        7.40     19.34 o
   5  -6  16       10.27       10.47     18.62 o
  -8  -5  16        0.37        3.00     10.49 o
  -7  -5  16       16.37       10.62     12.64 o
  -6  -5  16       73.42       66.69     17.38 o
  -5  -5  16      120.88      139.18     15.40 o
  -4  -5  16      446.08      456.89     18.54 o
  -3  -5  16       57.84       49.23     10.66 o
  -2  -5  16       33.99       28.52     11.46 o
  -1  -5  16      148.36      151.08     13.41 o
   0  -5  16       29.26       19.32      8.92 o
   1  -5  16       10.20        4.53      6.88 o
   2  -5  16        2.45        4.24      7.74 o
   3  -5  16      107.26       95.37     27.65 o
   4  -5  16      161.23      193.13     29.34 o
   5  -5  16        0.06        6.73     21.96 o
  -8  -4  16       84.80       75.76     26.39 o
  -7  -4  16       16.04       10.87     11.81 o
  -6  -4  16     1014.97     1220.76     25.98 o
  -5  -4  16       10.62       12.95     10.00 o
  -4  -4  16       13.47        9.85      7.07 o
  -3  -4  16       35.35       33.50     10.48 o
  -2  -4  16       47.57       26.18     10.36 o
  -1  -4  16        1.39        6.64      9.26 o
   0  -4  16        1.51        1.82      4.70 o
   1  -4  16       10.10        5.18      8.54 o
   2  -4  16      394.05      400.16     30.48 o
   3  -4  16      233.45      243.99     31.98 o
   4  -4  16        0.43        9.32     16.90 o
   5  -4  16        0.88        2.20      9.29 o
  -8  -3  16       12.20        7.15     10.94 o
  -7  -3  16      253.10      276.83     19.48 o
  -6  -3  16        1.24        4.77      7.15 o
  -5  -3  16      385.20      406.40     18.46 o
  -4  -3  16      586.15      650.08     17.87 o
  -3  -3  16      119.47       98.93     10.53 o
  -2  -3  16      191.61      177.72     16.60 o
  -1  -3  16      118.55      126.32     16.68 o
   0  -3  16       21.52       12.78      9.27 o
   1  -3  16       10.32        9.66      7.52 o
   2  -3  16      276.57      280.31     26.73 o
   3  -3  16        2.17        3.78      7.61 o
   4  -3  16       45.92       36.00     14.91 o
   5  -3  16       20.27        7.78     11.17 o
  -8  -2  16       11.27        4.96     10.54 o
  -7  -2  16        0.71        3.43      9.50 o
  -6  -2  16      139.51      123.45     22.88 o
  -5  -2  16       23.30       25.23      9.88 o
  -4  -2  16      287.54      301.72     15.65 o
  -3  -2  16       28.54       23.62      8.41 o
  -2  -2  16      453.79      485.58     14.96 o
  -1  -2  16       43.71       24.14      8.66 o
   0  -2  16      149.81      148.21     17.69 o
   1  -2  16       76.92       82.05     12.93 o
   2  -2  16      146.67      146.54     18.37 o
   3  -2  16       20.91       18.86     13.48 o
   4  -2  16        0.88        3.03     10.67 o
  -8  -1  16        0.16        9.44     14.99 o
  -7  -1  16      366.87      431.04     29.11 o
  -6  -1  16        2.77        4.71      7.75 o
  -5  -1  16        6.82        5.06      8.30 o
  -4  -1  16        6.91        3.81      7.01 o
  -3  -1  16       90.03       76.77     10.25 o
  -2  -1  16      135.21      128.95      9.90 o
  -1  -1  16        0.48        5.55      5.83 o
   0  -1  16       49.14       52.12      9.40 o
   1  -1  16       72.94       72.00     13.72 o
   2  -1  16      196.39      182.91     20.94 o
   3  -1  16      408.95      464.82     55.36 o
   4  -1  16        8.79        8.05     13.08 o
  -7   0  16       15.85       10.87     13.95 o
  -6   0  16       58.39       39.94     12.14 o
  -5   0  16       53.55       50.85     14.74 o
  -4   0  16       38.54       23.23      9.31 o
  -3   0  16      519.69      575.81     17.70 o
  -2   0  16       90.80       80.68      9.78 o
  -1   0  16       19.58       10.75      7.36 o
   0   0  16       11.11       11.08      7.33 o
   1   0  16       74.58       64.43     12.10 o
   2   0  16        8.76        6.97     11.43 o
   3   0  16       14.70       14.59     15.23 o
   4   0  16      128.14      143.15     23.93 o
  -7   1  16        0.49        3.55      8.80 o
  -6   1  16        9.03        7.58     10.73 o
  -5   1  16       74.94       81.01     16.22 o
  -4   1  16       20.46       14.98     10.65 o
  -3   1  16       41.29       38.31     11.95 o
  -2   1  16       86.86      105.37     13.12 o
  -1   1  16       24.96       20.15      8.06 o
   0   1  16        9.61        7.69      7.48 o
   1   1  16       11.26        8.85      8.97 o
   2   1  16       56.86       41.09     17.52 o
   3   1  16      193.43      233.01     35.78 o
  -8   2  16       22.91       17.23     29.60 o
  -7   2  16       49.59       35.30     15.58 o
  -6   2  16        3.29        4.86      9.25 o
  -5   2  16      202.34      242.57     19.93 o
  -4   2  16        5.17        7.60      9.83 o
  -3   2  16      130.63      123.68     18.61 o
  -2   2  16        2.42        3.37      6.80 o
  -1   2  16       19.13       13.76     10.04 o
   0   2  16      330.59      319.80     53.42 o
   1   2  16       45.33       31.92     14.62 o
   2   2  16       29.81       26.23     27.64 o
   3   2  16      281.27      308.76     41.74 o
  -7   3  16       57.74       72.33     23.57 o
  -6   3  16       17.58       13.56     13.27 o
  -5   3  16       52.77       41.92     12.92 o
  -4   3  16       10.18       10.87     11.22 o
  -3   3  16        2.87        3.25      7.73 o
  -2   3  16      151.44      181.03     18.14 o
  -1   3  16      106.41      115.42     23.46 o
   0   3  16       81.23       66.61     21.57 o
   1   3  16        0.05        5.27     14.32 o
   2   3  16      195.93      216.08     38.92 o
  -6   4  16       22.31       15.35     17.61 o
  -5   4  16      117.36      138.27     23.45 o
  -4   4  16       22.15       22.23     13.28 o
  -3   4  16      177.44      181.21     19.34 o
  -2   4  16       24.34       20.49     18.14 o
  -1   4  16       80.15       62.02     26.43 o
   0   4  16       62.51       47.12     18.71 o
   1   4  16        4.22        9.64     13.65 o
  -5   5  16        3.76        2.99     12.54 o
  -4   5  16       35.62       15.56     13.41 o
  -3   5  16        3.38        3.88     19.15 o
  -2   5  16       45.76       30.27     17.60 o
  -1   5  16       43.83       52.51     36.79 o
   0   5  16        2.38       10.31     25.80 o
   1   5  16       19.74        9.45     23.82 o
  -2 -11  17        1.34        4.15     19.30 o
  -1 -11  17       96.26      102.97     26.32 o
   0 -11  17       79.17       76.36     30.59 o
   1 -11  17      264.89      319.86     40.66 o
   2 -11  17       75.05      102.08     32.82 o
   3 -11  17      147.36      159.99     32.13 o
   4 -11  17        0.02        3.90     20.52 o
  -3 -10  17        8.38       12.44     20.14 o
  -2 -10  17      135.01      142.07     31.42 o
  -1 -10  17      109.61       96.63     24.28 o
   0 -10  17      133.89      175.19     30.92 o
   1 -10  17       54.01       50.26     17.45 o
   2 -10  17        0.87        3.06      7.96 o
   3 -10  17       46.59       59.46     19.38 o
   4 -10  17       33.61       37.36     29.60 o
  -6  -9  17        5.54        1.51     12.92 o
  -5  -9  17        0.22        6.62     19.50 o
  -4  -9  17      149.04      157.94     26.39 o
  -3  -9  17        0.09        4.19     13.69 o
  -2  -9  17        5.73        7.29     16.83 o
  -1  -9  17      109.95      107.35     27.78 o
   0  -9  17       75.02       68.39     16.30 o
   1  -9  17      366.78      400.21     24.23 o
   2  -9  17        0.09        3.85      9.62 o
   3  -9  17        6.38        5.46      9.79 o
   4  -9  17        6.97        2.23     13.85 o
  -6  -8  17      203.88      219.96     37.33 o
  -5  -8  17        0.99        1.60      7.73 o
  -4  -8  17       52.94       49.21     26.45 o
  -3  -8  17       31.45       19.04     22.17 o
  -2  -8  17       23.14       25.05     22.35 o
  -1  -8  17       31.42       29.57     15.54 o
   0  -8  17      100.00      125.00     20.52 o
   1  -8  17      536.61      593.94     24.93 o
   2  -8  17       56.82       58.97     15.76 o
   3  -8  17       87.57       60.91     15.86 o
   4  -8  17       95.64       61.58     30.22 o
  -7  -7  17      460.77      623.73     44.63 o
  -6  -7  17       16.70        9.86     20.53 o
  -5  -7  17      137.65      143.09     29.18 o
  -4  -7  17      136.20      121.99     27.72 o
  -3  -7  17        8.41        7.43     21.18 o
  -2  -7  17      204.50      247.36     22.33 o
  -1  -7  17        0.96        2.78      7.32 o
   0  -7  17        3.26        3.93      9.39 o
   1  -7  17      168.88      176.56     19.03 o
   2  -7  17       20.29       13.81     14.26 o
   3  -7  17       42.26       37.57     19.81 o
   4  -7  17        7.15        6.54     15.43 o
  -7  -6  17      210.30      285.29     25.68 o
  -6  -6  17        5.47        7.27     11.14 o
  -5  -6  17      552.40      591.15     34.35 o
  -4  -6  17        8.53        9.54     10.97 o
  -3  -6  17      397.06      420.34     22.30 o
  -2  -6  17        0.06        4.25      6.78 o
  -1  -6  17        3.00        8.65      9.85 o
   0  -6  17        1.74        4.91     10.02 o
   1  -6  17       12.72       14.76     13.76 o
   2  -6  17        4.01        3.17      9.19 o
   3  -6  17       86.15       75.37     24.89 o
   4  -6  17        2.37       10.60     17.97 o
  -7  -5  17       51.29       44.42     18.61 o
  -6  -5  17      117.10       87.05     19.46 o
  -5  -5  17       58.34       59.45     15.60 o
  -4  -5  17        1.14        4.14      7.54 o
  -3  -5  17       22.58       17.09     12.34 o
  -2  -5  17       41.74       40.55     14.49 o
  -1  -5  17      202.79      218.93     15.62 o
   0  -5  17      496.35      515.02     21.23 o
   1  -5  17        6.85        7.67      9.96 o
   2  -5  17       91.12       89.70     23.35 o
   3  -5  17        9.70        6.27     15.37 o
   4  -5  17       96.30       64.35     26.12 o
  -7  -4  17       41.74       32.13     13.56 o
  -6  -4  17       23.18       11.02      9.82 o
  -5  -4  17       49.71       35.79      9.97 o
  -4  -4  17       11.05        7.40      6.88 o
  -3  -4  17      824.55      996.44     45.47 o
  -2  -4  17        5.45        2.53      7.73 o
  -1  -4  17      481.61      514.38     19.64 o
   0  -4  17        3.09        5.02      9.17 o
   1  -4  17       40.03       19.54     10.92 o
   2  -4  17        5.87        4.82     14.92 o
   3  -4  17       91.47       84.78     27.00 o
   4  -4  17      234.86      208.92     24.29 o
  -7  -3  17        6.52        8.96      9.73 o
  -6  -3  17       61.87       64.72     14.28 o
  -5  -3  17        0.38        2.43      6.90 o
  -4  -3  17      243.35      240.25     23.15 o
  -3  -3  17      130.12      122.01     13.08 o
  -2  -3  17       18.22       13.44     10.64 o
  -1  -3  17      173.00      134.29     16.72 o
   0  -3  17        4.47        5.49      7.24 o
   1  -3  17        2.93        6.06     12.76 o
   2  -3  17        2.50        9.90     17.14 o
   3  -3  17       60.98       48.71     18.70 o
   4  -3  17        2.31        7.59     13.24 o
  -7  -2  17       80.79       65.90     18.78 o
  -6  -2  17       12.46        3.46      9.84 o
  -5  -2  17        6.99        4.41      7.62 o
  -4  -2  17       29.48       27.02     10.23 o
  -3  -2  17       95.61       81.70     14.30 o
  -2  -2  17       10.24        4.12      6.94 o
  -1  -2  17       29.49       30.54     11.63 o
   0  -2  17        8.10        8.38      8.04 o
   1  -2  17       18.54       13.84     14.88 o
   2  -2  17      306.28      289.79     23.67 o
   3  -2  17       57.84       58.75     17.81 o
   4  -2  17        1.73        6.23     11.51 o
  -7  -1  17      231.68      243.27     51.37 o
  -6  -1  17       38.76       27.75     13.12 o
  -5  -1  17       16.75       11.22      9.48 o
  -4  -1  17       31.94       33.12     11.13 o
  -3  -1  17      268.87      262.96     16.73 o
  -2  -1  17      129.33      113.76     14.73 o
  -1  -1  17      135.06      141.77     14.87 o
   0  -1  17       79.12       49.46     11.91 o
   1  -1  17       17.43       13.26     10.88 o
   2  -1  17        7.53        3.76     10.26 o
   3  -1  17        0.39        7.01     12.35 o
  -7   0  17       97.14       65.22     18.20 o
  -6   0  17      126.52      104.18     19.71 o
  -5   0  17        8.63        7.83      9.91 o
  -4   0  17      102.50      117.07     17.20 o
  -3   0  17      207.10      206.64     18.24 o
  -2   0  17        6.53        6.25      7.30 o
  -1   0  17        0.26        2.51      6.07 o
   0   0  17        0.47        3.70      8.17 o
   1   0  17        0.76        7.80     11.37 o
   2   0  17        1.69       10.27     14.35 o
   3   0  17      172.07      200.68     28.24 o
  -7   1  17       52.18       38.09     23.40 o
  -6   1  17       69.93       70.56     16.80 o
  -5   1  17       11.63        6.17     10.57 o
  -4   1  17        0.10        8.59     11.33 o
  -3   1  17        6.21        7.86      9.38 o
  -2   1  17      124.31      135.21     15.10 o
  -1   1  17       22.15       21.03      8.61 o
   0   1  17       17.97       10.27      9.08 o
   1   1  17      516.31      589.88     28.94 o
   2   1  17        3.12        2.51     15.50 o
  -7   2  17        2.93        3.65     15.23 o
  -6   2  17       28.63       24.35     14.76 o
  -5   2  17        3.76        5.86      9.93 o
  -4   2  17      211.86      240.06     18.38 o
  -3   2  17      121.27      115.04     17.60 o
  -2   2  17       62.45       79.74     15.26 o
  -1   2  17       30.15       18.88     16.47 o
   0   2  17       63.01       57.13     15.75 o
   1   2  17        4.58        3.88     11.61 o
   2   2  17        6.79        8.98     20.23 o
  -6   3  17       18.09       13.55     22.81 o
  -5   3  17        0.08        2.85      8.99 o
  -4   3  17        9.80       22.24     13.46 o
  -3   3  17        0.83        7.44     10.34 o
  -2   3  17        1.53        1.49      6.15 o
  -1   3  17        0.26        6.87     13.61 o
   0   3  17       41.64       40.51     28.86 o
   1   3  17       22.08       19.29     18.77 o
  -5   4  17       26.38       34.78     29.66 o
  -4   4  17      213.67      286.78     28.95 o
  -3   4  17       15.77       10.83     14.50 o
  -2   4  17        0.63        5.57     19.15 o
  -1   4  17       22.16       38.42     23.00 o
   0   4  17      136.75      175.18     35.69 o
  -4   5  17       36.77       14.63     27.17 o
  -2 -10  18        1.02        0.37      7.17 o
  -1 -10  18       48.24       33.26     25.96 o
   0 -10  18        9.92       10.63     15.06 o
   1 -10  18        2.01        2.76     11.23 o
   2 -10  18        0.19        2.49     17.75 o
   3 -10  18       12.51        9.58     20.48 o
  -3  -9  18       28.08       15.03     19.72 o
  -2  -9  18       64.88       66.93     33.46 o
  -1  -9  18       63.29       67.54     20.24 o
   0  -9  18       63.50       72.88     19.94 o
   1  -9  18       43.11       33.78     16.60 o
   2  -9  18       48.11       50.34     19.51 o
   3  -9  18       47.80       49.19     30.36 o
  -6  -8  18       25.44       22.08     24.43 o
  -4  -8  18      259.33      279.17     37.93 o
  -3  -8  18       10.29        5.66     17.84 o
  -2  -8  18       26.95       22.05     13.85 o
  -1  -8  18       80.93       89.68     21.33 o
   0  -8  18        6.37        4.89     10.69 o
   1  -8  18        2.61        7.16     14.70 o
   2  -8  18      162.28      154.48     20.49 o
   3  -8  18       13.51       16.02     22.50 o
  -6  -7  18      367.72      380.51     39.32 o
  -5  -7  18       13.93       17.10     25.39 o
  -4  -7  18       46.85       47.01     25.12 o
  -3  -7  18      130.24      165.81     20.52 o
  -2  -7  18        5.16        6.15     12.32 o
  -1  -7  18        6.65        7.93     12.19 o
   0  -7  18       22.85       19.43     12.45 o
   1  -7  18        0.84        4.45     10.46 o
   2  -7  18      786.93      874.67     27.42 o
   3  -7  18       46.57       25.66     24.98 o
  -6  -6  18      579.51      780.57     43.36 o
  -5  -6  18        5.68       13.34     22.40 o
  -4  -6  18        2.56        0.74      9.82 o
  -3  -6  18       27.41       23.85      8.55 o
  -2  -6  18       19.77        7.61      7.77 o
  -1  -6  18       63.68       81.45     20.19 o
   0  -6  18       10.74       11.56     13.20 o
   1  -6  18       87.87       78.51     23.02 o
   2  -6  18       58.35       59.75     25.74 o
   3  -6  18       48.69       50.45     30.96 o
  -7  -5  18       29.31       43.31     26.73 o
  -6  -5  18       10.40        4.24     10.68 o
  -5  -5  18        6.41        4.63      7.23 o
  -4  -5  18      110.53      106.65     18.81 o
  -3  -5  18       93.82       96.36     16.72 o
  -2  -5  18      225.13      237.70     19.69 o
  -1  -5  18      121.41      119.52     18.30 o
   0  -5  18       50.23       39.84     14.47 o
   1  -5  18        1.97        4.72     11.05 o
   2  -5  18       18.57       13.86     22.80 o
   3  -5  18        2.74        5.27     18.23 o
  -7  -4  18      255.60      291.92     41.99 o
  -6  -4  18       82.15       93.44     18.17 o
  -5  -4  18       74.31       53.30     15.19 o
  -4  -4  18      244.55      209.96     30.80 o
  -3  -4  18       28.27       17.69     13.92 o
  -2  -4  18       76.50       78.57     16.21 o
  -1  -4  18       96.68       86.18     13.57 o
   0  -4  18        7.01        8.21     10.88 o
   1  -4  18       10.99        9.93     14.82 o
   2  -4  18       30.76       29.75     27.21 o
   3  -4  18       50.81       39.64     19.74 o
  -7  -3  18       60.56       69.36     22.14 o
  -6  -3  18       43.45       38.95     13.25 o
  -5  -3  18       19.69        5.65      9.89 o
  -4  -3  18       14.16       12.20     15.19 o
  -3  -3  18        0.00        2.06      7.33 o
  -2  -3  18      109.84      106.04     18.56 o
  -1  -3  18        0.14        2.61      7.83 o
   0  -3  18       41.56       39.01     14.85 o
   1  -3  18      163.14      174.06     29.32 o
   2  -3  18      149.37      160.53     24.06 o
   3  -3  18       27.91       12.10     15.91 o
  -7  -2  18       35.93       33.14     27.60 o
  -6  -2  18       48.08       42.87     22.09 o
  -5  -2  18        0.88        5.63     12.07 o
  -4  -2  18      111.70      106.78     20.28 o
  -3  -2  18      123.32      124.06     20.72 o
  -2  -2  18      278.23      341.18     20.55 o
  -1  -2  18       29.09       23.83     12.69 o
   0  -2  18       23.03       11.93      9.01 o
   1  -2  18        0.21        1.23      7.00 o
   2  -2  18      126.21      107.98     22.61 o
   3  -2  18      147.66      130.76     31.54 o
  -6  -1  18       13.02        6.70      9.22 o
  -5  -1  18       17.45       14.23     12.20 o
  -4  -1  18      172.89      189.61     22.69 o
  -3  -1  18        1.22        5.53      9.85 o
  -2  -1  18       71.04       58.52     15.81 o
  -1  -1  18       22.22       15.27      9.92 o
   0  -1  18      149.98      148.78     17.56 o
   1  -1  18        0.26        2.78      8.37 o
   2  -1  18      101.02       78.92     24.65 o
  -6   0  18        8.31       16.43     17.78 o
  -5   0  18        3.31        8.59     10.82 o
  -4   0  18      106.02       95.62     18.35 o
  -3   0  18       34.65       32.03     12.15 o
  -2   0  18       52.14       57.50     25.25 o
  -1   0  18      160.34      214.76     23.23 o
   0   0  18        0.31        2.06      7.07 o
   1   0  18       47.16       24.64     16.53 o
   2   0  18       37.93       54.89     22.42 o
  -7   1  18       36.65       35.42     31.61 o
  -6   1  18        2.01        3.07     14.17 o
  -5   1  18        3.14        5.72     10.26 o
  -4   1  18       24.79       20.62     13.57 o
  -3   1  18      515.65      648.83     24.19 o
  -2   1  18       63.45       69.79     22.69 o
  -1   1  18        0.05        3.23     10.17 o
   0   1  18       66.99       57.99     14.73 o
   1   1  18        0.03        7.98     12.36 o
  -6   2  18       18.41       29.54     27.63 o
  -5   2  18        1.91        5.88     19.17 o
  -4   2  18        5.47        6.90     11.31 o
  -3   2  18      103.67      116.91     19.10 o
  -2   2  18       62.58       53.14     16.54 o
  -1   2  18        3.73        7.61     14.19 o
   0   2  18        4.69       10.72     15.28 o
   1   2  18        7.38        3.58     13.21 o
  -5   3  18       84.84       72.52     36.10 o
  -4   3  18       48.98       53.73     20.11 o
  -3   3  18        4.24        2.16      7.90 o
  -2   3  18       47.35       15.55     24.71 o
  -1   3  18      134.79      209.23     32.88 o
   0   3  18       71.80       24.91     30.70 o
   1 -10  19       19.70        9.00     21.25 o
   2 -10  19        0.09        1.50     15.30 o
   3 -10  19        1.81        2.89     14.80 o
  -2  -9  19        7.76        7.73     22.92 o
  -1  -9  19       30.44       15.20     17.51 o
   0  -9  19       48.80       49.00     15.74 o
   1  -9  19        0.01        1.27     14.39 o
   2  -9  19       50.98       54.91     26.26 o
  -3  -8  19        1.17        3.01      9.32 o
  -2  -8  19        5.31        4.83     11.58 o
  -1  -8  19        0.09        5.30     10.87 o
   0  -8  19       37.08       39.27     20.66 o
   1  -8  19       34.74       23.95     16.13 o
   2  -8  19       19.34       11.48     23.43 o
  -4  -7  19        3.17        4.87     13.93 o
  -3  -7  19       99.77       83.10     19.99 o
  -2  -7  19       10.66       15.02     14.57 o
  -1  -7  19      171.93      163.79     23.01 o
   0  -7  19      217.73      283.86     42.71 o
   1  -7  19      109.34      106.34     19.52 o
   2  -7  19       25.92       15.20     26.82 o
  -4  -6  19       94.18       77.43     18.03 o
  -3  -6  19      395.46      455.01     20.07 o
  -2  -6  19        1.62        8.63     12.53 o
  -1  -6  19       97.62       92.73     18.95 o
   0  -6  19       29.86       32.89     16.66 o
   1  -6  19       23.72       14.42     13.53 o
   2  -6  19        0.68        6.14     19.55 o
  -6  -5  19        0.15        3.89     10.08 o
  -5  -5  19      229.24      277.12     39.99 o
  -4  -5  19       55.81       61.40     30.11 o
  -3  -5  19      153.43      162.41     22.02 o
  -2  -5  19        5.83        4.73     12.06 o
  -1  -5  19        0.84        6.26     11.68 o
   0  -5  19      128.04      154.53     20.83 o
   1  -5  19       10.51        6.38     15.46 o
   2  -5  19       72.35       91.55     31.93 o
  -6  -4  19        0.82        1.56     10.06 o
  -5  -4  19        0.05        2.65     10.87 o
  -4  -4  19        3.60        7.88     20.54 o
  -3  -4  19        3.87        4.34     10.72 o
  -2  -4  19        7.86        9.21     10.78 o
  -1  -4  19      275.92      312.79     22.20 o
   0  -4  19        0.21        0.85      8.69 o
   1  -4  19      106.70      135.13     28.51 o
   2  -4  19        2.20        2.99     11.12 o
  -6  -3  19      187.11      150.49     35.77 o
  -5  -3  19        5.05        3.70     18.49 o
  -4  -3  19      160.23      163.54     20.84 o
  -3  -3  19      130.99      121.22     30.48 o
  -2  -3  19        9.30        6.18     10.96 o
  -1  -3  19       27.72       39.78     25.60 o
   0  -3  19        3.93        5.02     19.06 o
   1  -3  19      167.40      175.53     25.93 o
   2  -3  19       10.99        5.58     12.42 o
  -5  -2  19       95.83       77.79     19.97 o
  -4  -2  19       83.40       61.55     17.49 o
  -3  -2  19        0.44        5.40     17.20 o
  -2  -2  19        3.05        4.99     10.97 o
  -1  -2  19        6.54        4.43      8.38 o
   0  -2  19       34.37       30.18     16.90 o
   1  -2  19      113.49      117.55     23.49 o
   2  -2  19        5.83        4.33     18.32 o
  -5  -1  19      160.04      171.23     35.43 o
  -4  -1  19       92.77       98.87     24.85 o
  -3  -1  19       54.31       40.49     26.92 o
  -2  -1  19       48.11       46.15     27.57 o
  -1  -1  19      153.07      179.49     23.33 o
   0  -1  19       56.81       33.59     16.85 o
   1  -1  19       17.09       13.37     17.48 o
  -6   0  19        0.28        7.50     23.17 o
  -4   0  19        3.08        6.26     19.24 o
  -3   0  19        2.63        4.48     10.32 o
  -2   0  19      134.23      198.91     32.11 o
  -1   0  19      118.03      107.64     20.41 o
   0   0  19       21.13       10.54     10.66 o
   1   0  19       12.38       10.20     15.51 o
  -6   1  19        0.16        3.65     14.48 o
  -5   1  19        2.28       12.63     24.83 o
  -4   1  19       76.49      120.83     36.23 o
  -3   1  19        8.00        6.48     13.04 o
  -2   1  19        4.39        6.39     20.17 o
  -1   1  19        9.22       26.47     23.63 o
   0   1  19       62.21       67.07     37.32 o
  -5   2  19       47.86       37.25     32.91 o
  -4   2  19       12.09       11.16     24.40 o
  -3   2  19       31.63       17.59     22.74 o
  -4  -8  20        0.48        3.54     12.84 o
  -3  -8  20       21.57        7.19     21.05 o
  -2  -8  20      349.61      400.19     46.78 o
  -1  -8  20        2.19        6.85     14.32 o
   0  -8  20        0.35        5.58     17.38 o
   1  -8  20       17.16        9.90     21.01 o
  -3  -7  20      201.43      191.67     28.96 o
  -2  -7  20       74.05      110.88     31.10 o
  -1  -7  20       91.97       73.75     17.55 o
   0  -7  20        0.28        5.74     11.58 o
   1  -7  20       93.41       91.48     31.20 o
  -4  -6  20       53.72       62.66     28.45 o
  -3  -6  20        2.88        6.62     12.06 o
  -2  -6  20        1.47        7.84     17.51 o
  -1  -6  20       78.97       63.30     17.65 o
   0  -6  20       10.34       12.16     16.21 o
  -5  -5  20      145.10      162.07     33.93 o
  -4  -5  20       27.68       31.52     25.10 o
  -3  -5  20       72.64       86.06     23.96 o
  -2  -5  20       78.82       71.39     18.67 o
  -1  -5  20       14.73        6.41     13.03 o
   0  -5  20        7.70        8.43     12.75 o
  -5  -4  20       46.21       28.42     31.99 o
  -4  -4  20       10.03        6.04     19.22 o
  -3  -4  20        2.52        5.74     18.04 o
  -2  -4  20      167.34      185.69     33.46 o
  -1  -4  20        5.79        3.09     10.25 o
   0  -4  20       21.64       14.86     22.70 o
  -5  -3  20       11.33       17.02     27.81 o
  -4  -3  20      199.84      213.98     35.36 o
  -3  -3  20       60.22       80.66     30.68 o
  -2  -3  20        4.40        7.10     12.66 o
  -1  -3  20       36.71       52.77     28.35 o
   0  -3  20       17.91       12.13     13.44 o
   1  -3  20      160.11      150.91     40.80 o
  -4  -2  20       89.17       96.48     35.75 o
  -3  -2  20      102.65      109.57     31.25 o
  -2  -2  20       26.04       13.78     23.76 o
  -1  -2  20        4.89        3.02     11.52 o
   0  -2  20       77.58       90.83     18.73 o
  -4  -1  20        0.43       12.98     22.54 o
  -3  -1  20      133.30      137.94     26.35 o
  -2  -1  20        6.32        6.07     17.94 o
   0  -1  20        5.75        4.77     19.20 o
  -2   0  20       12.74        6.81     20.91 o
  -1   0  20        0.03        5.99     18.02 o
  -3  -7  21       10.38        7.08     21.34 o
  -2  -6  21       74.42       68.92     25.87 o
  -2  -5  21      174.11      212.91     38.78 o
  -1  -5  21      207.22      249.94     27.54 o
  -4  -4  21       12.62       22.65     30.88 o
  -1  -4  21      191.41      205.42     37.39 o
  -3  -3  21       39.17       46.31     30.39 o
  -1  -3  21       87.68       92.75     33.60 o
  -3  -2  21       13.60       13.90     19.92 o
 
